# Supplementary material for: QTL analysis reveals genomic variants linked to high-temperature fermentation performance in the industrial yeast
Source: Biotechnol Biofuels. 2019 Mar 19;12:59. doi: 10.1186/s13068-019-1398-7 (PMC6423876; doi:10.1186/s13068-019-1398-7)
Supplement: Supplementary file 2 — Additional file 2: Table S2. All the data in Fig. 2a. [file 13068_2019_1398_MOESM2_ESM.xlsx]

## Sheet: Figure 2a 
Strain	Cell growth (OD600)	Consumed glucose (g/l)	Produced ethanol (g/l)
ScY01	6.23609	116	57.2605
W118	4.84418	100.87	39.4885
W117	4.6122	87.2136	40.8098
W70	4.43177	78.0104	37.831
W115	4.21697	90.2003	37.9217
W1	3.82474	79.2241	36.2021
W62	3.79596	82.0629	35.3271
W71	3.51586	42.8597	20.0794
W51	3.42006	76.0299	33.2427
W10	3.39944	80.04	39.0627
W114	3.39214	65.653	30.2233
ScY	3.3277	80.9232	39.0827
W37	3.24822	71.911	29.9086
W7	3.15757	62.7709	30.2508
W120	3.04932	64.206	27.4462
W26	3.00249	66.6391	22.5578
W59	2.98445	49.0855	19.9681
W72	2.92989	35.6017	15.1603
W3	2.91399	61.2753	23.5486
W60	2.91012	71.3672	24.8842
W81	2.89036	42.8597	14.7997
W35	2.85642	50.0695	15.9529
W8	2.72325	67.342	24.51
W6	2.70778	64.772	22.3992
W27	2.67857	53.0923	19.7036
W17	2.66869	61.2761	24.889
W79	2.60898	16.2495	7.19631
W11	2.56859	65.8274	24.5152
W13	2.52778	47.4862	15.6878
W93	2.50501	44.315	19.2636
W61	2.45346	39.6586	17.7749
W19	2.41952	44.5637	14.7309
W75	2.37141	29.7955	14.4393
W90	2.36153	36.3791	13.5179
W89	2.32931	39.8827	17.3071
W28	2.32501	35.5162	15.5288
W56	2.29752	50.5054	24.3017
W12	2.27904	36.5522	17.2577
W40	2.26401	47.6994	18.667
W21	2.23909	6.19944	2.87202
W82	2.2335	17.5393	7.00977
W20	2.22448	31.2431	14.0785
W119	2.21031	40.7497	14.9278
W87	2.14801	34.2817	7.87725
W69	2.13985	63.5669	29.7835
W92	2.13255	36.5643	15.9818
W43	2.08186	43.5007	14.6324
W112	2.05694	38.6755	17.1069
W32	2.03761	35.2352	13.5586
W23	2.01699	30.4707	13.6177
W94	1.93064	27.007	10.0846
W67	1.90099	42.7916	18.4709
W38	1.88639	24.3316	12.0272
CEN.PK	1.84343	31.1384	7.25128
BY4743	1.83441	21.043	9.58744
W53	1.80262	33.0226	16.1949
W66	1.79445	25.5554	10.8696
W73	1.79059	51.3736	19.4009
W52	1.78801	37.9838	14.9905
W108	1.77254	40.9975	15.3564
W100	1.76997	31.1337	5.05141
W85	1.73861	2.6198	0.841043
W113	1.73474	30.715	11.1574
W88	1.73001	5.52648	2.49846
W4	1.72872	53.2376	13.9665
W49	1.72701	24.5144	7.26187
W33	1.71884	43.2698	14.0743
W39	1.71369	27.6036	11.2207
W47	1.70209	24.7996	11.5796
W46	1.61402	18.6722	8.64232
W50	1.60973	21.7612	10.2182
W74	1.58223	19.009	6.15061
W44	1.57665	30.0464	9.64332
W9	1.57192	12.4309	5.99025
W64	1.51908	0	0
W22	1.44605	27.7149	9.31747
W107	1.4018	22.1223	9.08383
W36	1.39836	7.53353	3.58621
W77	1.3743	7.48312	2.74638
W34	1.36829	25.4089	9.39828
W105	1.36228	9.8799	4.21676
W86	1.34037	26.1437	3.52351
W63	1.29397	27.1148	6.73732
W16	1.26261	7.29401	2.69401
W30	1.24671	25.6996	8.85018
W91	1.23168	42.8597	6.37091
W42	1.22953	3.48663	1.61148
W55	1.22695	12.6525	5.99275
W76	1.19258	33.4386	2.67308
W18	1.16767	31.4399	7.89126
W110	1.16552	3.18431	1.31475
W95	1.08819	0	0
W78	1.08089	4.55275	2.0775
W99	1.07659	18.1763	3.0088
W24	1.0564	0	0
W41	1.04695	0	0
W54	1.03621	12.8821	2.57587
W83	1.03492	0	0
W48	1.01817	0	0
W111	1.01	22.8597	7.77651
W15	1.00227	8.86385	2.70041
W104	1.00184	0	0
W84	0.997975	0	0
W80	0.976066	18.8877	2.52706
W29	0.973918	15.4695	4.70457
W116	0.9606	14.6984	2.69066
W109	0.958452	0	0
W96	0.931387	9.38778	1.83223
W98	0.916781	0	0
W31	0.898308	0	0
W97	0.894871	10.9632	1.55123
W58	0.858355	6.65429	0.337998
W25	0.856637	0	0
W57	0.8532	14.7567	0.705112
W45	0.836446	14.4003	2.08491
W2	0.809381	6.08798	1.82731
W101	0.807662	1.93	0.895433
W5	0.796922	0	0
W103	0.776731	13.3288	0.55912
W102	0.752244	18.8664	0.412944
W14	0.751814	3.42834	1.36047
W106	0.736778	0	0
W68	0.685226	2.83221	0.826513
W65	0.662887	0	0
