# Supplementary material for: QTL analysis reveals genomic variants linked to high-temperature fermentation performance in the industrial yeast
Source: Biotechnol Biofuels. 2019 Mar 19;12:59. doi: 10.1186/s13068-019-1398-7 (PMC6423876; doi:10.1186/s13068-019-1398-7)
Supplement: Supplementary file 3 — Additional file 3: Dataset S1. Markers for QTL analysis in two parent strains. [file 13068_2019_1398_MOESM3_ESM.xlsx]

## Sheet: Dataset S1
Dataset S1. Markers for QTL analysis in two parent strains
#CHROM	POS	REF	ALT	QUAL	FORMAT	the superior thermotolerant parent strain ScY01α-tp	the inferior thermosensitive parent strain W65a-sp
I	956	C	T	2980.76	GT:AD:DP:GQ:PL	0:22,0:22:99:0,859	1:0,66:66:99:3012,0
I	961	A	T	3022.76	GT:AD:DP:GQ:PL	0:22,0:22:99:0,859	1:0,68:68:99:3054,0
I	968	C	T	913.76	GT:AD:DP:GQ:PL	1:0,21:21:99:945,0	0:74,0:74:99:0,1800
I	971	T	C	913.76	GT:AD:DP:GQ:PL	1:0,21:21:99:945,0	0:74,0:74:99:0,1800
I	990	G	C	806.76	GT:AD:DP:GQ:PL	1:0,22:22:99:838,0	0:74,0:74:99:0,1800
I	1008	A	G	913.76	GT:AD:DP:GQ:PL	1:0,21:21:99:945,0	0:74,0:74:99:0,1800
I	1013	T	C	958.76	GT:AD:DP:GQ:PL	1:0,21:21:99:990,0	0:74,0:74:99:0,1800
I	1036	C	T	3516.76	GT:AD:DP:GQ:PL	0:30,0:30:99:0,495	1:21,122:143:99:3548,0
I	1320	G	C	2533.76	GT:AD:DP:GQ:PL	0:125,0:125:99:0,635	1:13,68:81:99:2565,0
I	1337	G	A	2443.76	GT:AD:DP:GQ:PL	0:125,0:125:99:0,635	1:3,58:61:99:2475,0
I	1370	A	T	1194.76	GT:AD:DP:GQ:PL	0:125,0:125:99:0,635	1:8,35:43:99:1226,0
I	1395	T	C	1670.76	GT:AD:DP:GQ:PL	0:114,0:114:99:0,1800	1:1,37:38:99:1702,0
I	2068	C	A	4121.76	GT:AD:DP:GQ:PL	0:181,0:181:99:0,1800	1:0,93:93:99:4153,0
I	2358	C	G	4558.76	GT:AD:DP:GQ:PL	1:9,113:122:99:4590,0	0:192,0:192:99:0,709
I	2360	A	AT	4592.72	GT:AD:DP:GQ:PL	1:11,112:123:99:4633,0	0:192,0:192:99:0,709
I	2362	C	T	4556.76	GT:AD:DP:GQ:PL	1:12,112:124:99:4588,0	0:192,0:192:99:0,709
I	2519	T	G	6173.76	GT:AD:DP:GQ:PL	1:30,171:201:99:6205,0	0:137,0:137:99:0,187
I	2825	G	C,T	14084.8	GT:AD:DP:GQ:PL	1:0,175,0:175:99:7069,0,7069	2:0,0,187:187:99:7044,7044,0
I	3376	C	A	6601.76	GT:AD:DP:GQ:PL	0:179,0:179:99:0,1800	1:0,170:170:99:6633,0
I	3528	A	G	7007.76	GT:AD:DP:GQ:PL	1:2,174:176:99:7039,0	0:166,0:166:99:0,1800
I	3688	G	A	6629.76	GT:AD:DP:GQ:PL	1:0,169:169:99:6661,0	0:166,0:166:99:0,1800
I	4456	T	C	5620.76	GT:AD:DP:GQ:PL	1:1,136:137:99:5652,0	0:123,0:123:99:0,1800
I	4696	G	A	6109.76	GT:AD:DP:GQ:PL	1:0,152:152:99:6141,0	0:146,0:146:99:0,1800
I	4738	G	A	6450.76	GT:AD:DP:GQ:PL	1:0,160:160:99:6482,0	0:146,0:146:99:0,1800
I	4769	C	A	7421.76	GT:AD:DP:GQ:PL	1:0,166:166:99:7453,0	0:146,0:146:99:0,1800
I	4774	A	C	7373.76	GT:AD:DP:GQ:PL	1:0,167:167:99:7405,0	0:146,0:146:99:0,1800
I	4801	T	C	7477.76	GT:AD:DP:GQ:PL	0:170,0:170:99:0,1800	1:0,190:190:99:7509,0
I	4819	C	T	7874.76	GT:AD:DP:GQ:PL	0:168,0:168:99:0,1800	1:0,178:178:99:7906,0
I	4836	A	G	7948.76	GT:AD:DP:GQ:PL	0:160,0:160:99:0,1800	1:0,177:177:99:7980,0
I	4907	G	A	6072.76	GT:AD:DP:GQ:PL	1:0,148:148:99:6104,0	0:152,0:152:99:0,1800
I	4949	C	G	5749.76	GT:AD:DP:GQ:PL	0:149,0:149:99:0,1800	1:0,145:145:99:5781,0
I	5020	C	T	3650.76	GT:AD:DP:GQ:PL	1:0,78:78:99:3682,0	0:108,0:108:99:0,270
I	5025	G	GTTTTTTGCTGA	3514.72	GT:AD:DP:GQ:PL	1:0,78:78:99:3555,0	0:108,0:108:99:0,270
I	5027	T	TTTTTG	4324.72	GT:AD:DP:GQ:PL	0:107,0:107:99:0,944	1:0,95:95:99:4365,0
I	5030	A	G	4333.76	GT:AD:DP:GQ:PL	0:107,0:107:99:0,944	1:0,96:96:99:4365,0
I	5031	C	A	4352.76	GT:AD:DP:GQ:PL	0:107,0:107:99:0,944	1:0,96:96:99:4384,0
I	5035	C	G	4127.76	GT:AD:DP:GQ:PL	0:107,0:107:99:0,944	1:0,89:89:99:4159,0
I	5047	G	T	3494.76	GT:AD:DP:GQ:PL	0:107,0:107:99:0,944	1:0,75:75:99:3526,0
I	5131	A	G	2683.76	GT:AD:DP:GQ:PL	1:0,72:72:99:2715,0	0:89,0:89:99:0,1800
I	5446	A	T	6939.76	GT:AD:DP:GQ:PL	1:0,171:171:99:6971,0	0:130,0:130:99:0,1800
I	5451	C	T	6953.76	GT:AD:DP:GQ:PL	0:158,0:158:99:0,1800	1:0,158:158:99:6985,0
I	5463	A	G	7179.76	GT:AD:DP:GQ:PL	0:158,0:158:99:0,1800	1:0,156:156:99:7211,0
I	5466	A	G	7238.76	GT:AD:DP:GQ:PL	0:158,0:158:99:0,1800	1:0,158:158:99:7270,0
I	5487	A	T	6910.76	GT:AD:DP:GQ:PL	0:158,0:158:99:0,1800	1:0,158:158:99:6942,0
I	5572	G	A	7169.76	GT:AD:DP:GQ:PL	1:0,157:157:99:7201,0	0:165,0:165:99:0,1800
I	5582	G	A	7189.76	GT:AD:DP:GQ:PL	1:0,157:157:99:7221,0	0:165,0:165:99:0,1800
I	5646	C	T	7439.76	GT:AD:DP:GQ:PL	0:126,0:126:99:0,1800	1:0,173:173:99:7471,0
I	5718	T	G	8364.76	GT:AD:DP:GQ:PL	0:126,0:126:99:0,1800	1:0,189:189:99:8396,0
I	5756	G	T	8993.76	GT:AD:DP:GQ:PL	0:130,0:130:99:0,1800	1:0,197:197:99:9025,0
I	5811	T	C	6541.76	GT:AD:DP:GQ:PL	1:0,144:144:99:6573,0	0:190,0:190:99:0,1800
I	5889	C	T	5722.76	GT:AD:DP:GQ:PL	1:0,144:144:99:5754,0	0:188,0:188:99:0,1800
I	5992	C	CT	4933.72	GT:AD:DP:GQ:PL	1:1,114:115:99:4974,0	0:188,0:188:99:0,1800
I	6059	A	T	3236.76	GT:AD:DP:GQ:PL	1:1,75:76:99:3268,0	0:146,0:146:99:0,1800
I	6073	G	A	2913.76	GT:AD:DP:GQ:PL	1:1,59:60:99:2945,0	0:146,0:146:99:0,1800
I	6091	C	T	4163.76	GT:AD:DP:GQ:PL	0:137,0:137:99:0,1530	1:0,107:107:99:4195,0
I	6092	C	CTT	2348.72	GT:AD:DP:GQ:PL	1:1,36:40:99:2389,0	0:131,0:131:99:0,1800
I	6093	C	T	2333.76	GT:AD:DP:GQ:PL	1:1,53:54:99:2365,0	0:131,0:131:99:0,1800
I	6153	G	C	5131.76	GT:AD:DP:GQ:PL	0:134,0:134:99:0,1800	1:0,116:116:99:5163,0
I	6157	C	G	5112.76	GT:AD:DP:GQ:PL	0:134,0:134:99:0,1800	1:0,116:116:99:5144,0
I	6201	G	A	4499.76	GT:AD:DP:GQ:PL	0:134,0:134:99:0,1800	1:0,112:112:99:4531,0
I	6289	A	G	5645.76	GT:AD:DP:GQ:PL	1:0,144:144:99:5677,0	0:119,0:119:99:0,1800
I	6370	T	C	6696.76	GT:AD:DP:GQ:PL	1:1,152:153:99:6728,0	0:128,0:128:99:0,1800
I	6556	A	G	4773.76	GT:AD:DP:GQ:PL	0:74,0:74:99:0,1800	1:0,124:124:99:4805,0
I	6645	G	A	2343.76	GT:AD:DP:GQ:PL	1:1,61:62:99:2375,0	0:71,0:71:99:0,385
I	6673	T	C	1823.76	GT:AD:DP:GQ:PL	1:0,48:48:99:1855,0	0:71,0:71:99:0,385
I	6721	T	C	1049.76	GT:AD:DP:GQ:PL	1:0,25:25:99:1081,0	0:71,0:71:99:0,385
I	6722	A	T	1049.76	GT:AD:DP:GQ:PL	1:0,23:23:99:1081,0	0:71,0:71:99:0,385
I	6796	T	C	2713.76	GT:AD:DP:GQ:PL	1:0,60:60:99:2745,0	0:78,0:78:99:0,1349
I	6798	T	C	2758.76	GT:AD:DP:GQ:PL	1:0,61:61:99:2790,0	0:78,0:78:99:0,1349
I	6806	A	T	2848.76	GT:AD:DP:GQ:PL	1:0,64:64:99:2880,0	0:78,0:78:99:0,1349
I	6827	G	A	3073.76	GT:AD:DP:GQ:PL	1:0,68:68:99:3105,0	0:78,0:78:99:0,1349
I	6837	A	G	3114.76	GT:AD:DP:GQ:PL	1:0,70:70:99:3146,0	0:78,0:78:99:0,1349
I	6947	A	ATTTTT	1374.72	GT:AD:DP:GQ:PL	1:0,26:29:99:1415,0	0:78,0:78:99:0,1349
I	6962	T	C	3323.76	GT:AD:DP:GQ:PL	0:102,0:102:99:0,1800	1:3,92:95:99:3355,0
I	6972	A	G	2065.76	GT:AD:DP:GQ:PL	1:0,55:55:99:2097,0	0:96,0:96:99:0,1800
I	7048	A	G	3295.76	GT:AD:DP:GQ:PL	1:0,87:87:99:3327,0	0:96,0:96:99:0,1800
I	7076	A	T	3957.76	GT:AD:DP:GQ:PL	0:119,0:119:99:0,1575	1:0,106:106:99:3989,0
I	7126	G	T	4487.76	GT:AD:DP:GQ:PL	1:0,100:100:99:4519,0	0:103,0:103:99:0,1800
I	7129	A	T	4532.76	GT:AD:DP:GQ:PL	1:0,98:98:99:4564,0	0:103,0:103:99:0,1800
I	7139	T	A	4873.76	GT:AD:DP:GQ:PL	1:0,104:104:99:4905,0	0:103,0:103:99:0,1800
I	7151	ACGT	A	5154.72	GT:AD:DP:GQ:PL	1:0,114:114:99:5195,0	0:103,0:103:99:0,1800
I	7276	A	G	6547.76	GT:AD:DP:GQ:PL	1:0,147:147:99:6579,0	0:151,0:151:99:0,1800
I	7403	A	G	7232.76	GT:AD:DP:GQ:PL	0:148,0:148:99:0,1800	1:0,177:177:99:7264,0
I	7601	C	T	7780.76	GT:AD:DP:GQ:PL	0:148,0:148:99:0,1800	1:0,198:198:99:7812,0
I	8000	C	T	7434.76	GT:AD:DP:GQ:PL	1:2,169:171:99:7466,0	0:126,0:126:99:0,225
I	8009	A	G	7275.76	GT:AD:DP:GQ:PL	1:2,163:167:99:7307,0	0:126,0:126:99:0,225
I	8036	G	A	6789.76	GT:AD:DP:GQ:PL	1:2,170:172:99:6821,0	0:126,0:126:99:0,225
I	8083	C	T	7244.76	GT:AD:DP:GQ:PL	1:1,179:180:99:7276,0	0:126,0:126:99:0,225
I	8321	T	G	6671.76	GT:AD:DP:GQ:PL	1:0,167:167:99:6703,0	0:126,0:126:99:0,225
I	8387	G	T	5787.76	GT:AD:DP:GQ:PL	1:0,146:146:99:5819,0	0:126,0:126:99:0,225
I	8425	G	A	6285.76	GT:AD:DP:GQ:PL	1:0,158:160:99:6317,0	0:126,0:126:99:0,225
I	8464	C	T	7075.76	GT:AD:DP:GQ:PL	1:0,173:173:99:7107,0	0:126,0:126:99:0,225
I	8563	G	A	7583.76	GT:AD:DP:GQ:PL	1:0,168:168:99:7615,0	0:126,0:126:99:0,225
I	8570	C	G	7474.76	GT:AD:DP:GQ:PL	1:1,165:166:99:7506,0	0:126,0:126:99:0,225
I	8639	G	A	6391.76	GT:AD:DP:GQ:PL	1:2,165:167:99:6423,0	0:126,0:126:99:0,225
I	8776	C	G	6741.76	GT:AD:DP:GQ:PL	1:0,169:169:99:6773,0	0:126,0:126:99:0,225
I	8811	G	C	7008.76	GT:AD:DP:GQ:PL	1:0,160:160:99:7040,0	0:126,0:126:99:0,225
I	8828	A	C	7106.76	GT:AD:DP:GQ:PL	1:0,160:160:99:7138,0	0:126,0:126:99:0,225
I	8844	G	T	7686.76	GT:AD:DP:GQ:PL	1:0,175:175:99:7718,0	0:126,0:126:99:0,225
I	8899	C	A	8591.76	GT:AD:DP:GQ:PL	1:0,191:191:99:8623,0	0:126,0:126:99:0,225
I	8902	T	C	8641.76	GT:AD:DP:GQ:PL	1:0,193:193:99:8673,0	0:126,0:126:99:0,225
I	8939	C	A	8059.76	GT:AD:DP:GQ:PL	1:0,182:182:99:8091,0	0:126,0:126:99:0,225
I	8960	A	C	7599.76	GT:AD:DP:GQ:PL	1:0,172:172:99:7631,0	0:126,0:126:99:0,225
I	9064	A	G	6442.76	GT:AD:DP:GQ:PL	1:0,139:139:99:6474,0	0:134,0:134:99:0,1800
I	9086	C	T	6631.76	GT:AD:DP:GQ:PL	1:0,152:152:99:6663,0	0:134,0:134:99:0,1800
I	9090	T	A	5261.76	GT:AD:DP:GQ:PL	0:136,0:136:99:0,1800	1:0,139:139:99:5293,0
I	9146	A	T	5445.76	GT:AD:DP:GQ:PL	1:0,129:129:99:5477,0	0:103,0:103:99:0,1800
I	9180	G	A	4688.76	GT:AD:DP:GQ:PL	1:0,115:115:99:4720,0	0:103,0:103:99:0,1800
I	9259	G	GTTT	2646.72	GT:AD:DP:GQ:PL	1:2,61:65:99:2687,0	0:103,0:103:99:0,1800
I	9272	G	T	3129.76	GT:AD:DP:GQ:PL	1:0,71:71:99:3161,0	0:103,0:103:99:0,1800
I	9350	G	A	5107.76	GT:AD:DP:GQ:PL	1:0,130:130:99:5139,0	0:103,0:103:99:0,1800
I	9406	C	T	6572.76	GT:AD:DP:GQ:PL	1:0,147:147:99:6604,0	0:103,0:103:99:0,1800
I	9407	C	T	6617.76	GT:AD:DP:GQ:PL	1:0,147:147:99:6649,0	0:103,0:103:99:0,1800
I	9422	A	C	6651.76	GT:AD:DP:GQ:PL	1:1,147:148:99:6683,0	0:103,0:103:99:0,1800
I	9430	C	T	6742.76	GT:AD:DP:GQ:PL	1:1,150:151:99:6774,0	0:103,0:103:99:0,1800
I	9473	A	G	7614.76	GT:AD:DP:GQ:PL	0:143,0:143:99:0,1800	1:0,185:185:99:7646,0
I	9538	T	C,G	13767.8	GT:AD:DP:GQ:PL	2:0,2,156:158:99:6245,6178,0	1:0,199,0:199:99:7551,0,7551
I	9661	A	T	6167.76	GT:AD:DP:GQ:PL	1:0,156:156:99:6199,0	0:148,0:148:99:0,1800
I	9700	A	G	6089.76	GT:AD:DP:GQ:PL	1:0,155:155:99:6121,0	0:148,0:148:99:0,1800
I	9735	T	TA	4199.72	GT:AD:DP:GQ:PL	1:0,134:134:99:4240,0	0:148,0:148:99:0,1800
I	9742	T	G	6475.76	GT:AD:DP:GQ:PL	1:0,148:148:99:6507,0	0:148,0:148:99:0,1800
I	9786	T	C	6689.76	GT:AD:DP:GQ:PL	1:0,168:168:99:6721,0	0:148,0:148:99:0,1800
I	9965	A	AT	6117.72	GT:AD:DP:GQ:PL	0:148,0:148:99:0,1800	1:0,137:137:99:6158,0
I	9969	A	T	6150.76	GT:AD:DP:GQ:PL	0:148,0:148:99:0,1800	1:0,137:137:99:6182,0
I	9988	T	C	5863.76	GT:AD:DP:GQ:PL	0:148,0:148:99:0,1800	1:0,131:131:99:5895,0
I	10579	A	G	7068.76	GT:AD:DP:GQ:PL	1:1,182:183:99:7100,0	0:125,0:125:99:0,1800
I	10654	T	C	7058.76	GT:AD:DP:GQ:PL	1:1,161:162:99:7090,0	0:125,0:125:99:0,1800
I	10705	G	GTACA	6906.72	GT:AD:DP:GQ:PL	1:1,150:151:99:6947,0	0:146,0:146:99:0,1800
I	10714	G	GT	5933.72	GT:AD:DP:GQ:PL	1:2,137:139:99:5974,0	0:146,0:146:99:0,1800
I	10785	A	AT	5369.72	GT:AD:DP:GQ:PL	1:0,144:144:99:5410,0	0:146,0:146:99:0,1800
I	10815	C	G	6482.76	GT:AD:DP:GQ:PL	1:0,155:155:99:6514,0	0:146,0:146:99:0,1800
I	10855	A	T	6446.76	GT:AD:DP:GQ:PL	1:0,157:157:99:6478,0	0:146,0:146:99:0,1800
I	11022	C	T	7074.76	GT:AD:DP:GQ:PL	1:0,157:157:99:7106,0	0:146,0:146:99:0,1800
I	11041	G	T	7033.76	GT:AD:DP:GQ:PL	1:0,153:153:99:7065,0	0:146,0:146:99:0,1800
I	11044	C	T	6973.76	GT:AD:DP:GQ:PL	1:0,148:148:99:7005,0	0:146,0:146:99:0,1800
I	11045	A	C	5681.76	GT:AD:DP:GQ:PL	0:163,0:163:99:0,180	1:0,150:150:99:5713,0
I	11063	G	GA	6653.72	GT:AD:DP:GQ:PL	1:0,152:152:99:6694,0	0:147,0:147:99:0,1800
I	11102	C	A	6058.76	GT:AD:DP:GQ:PL	1:0,136:136:99:6090,0	0:147,0:147:99:0,1800
I	11224	G	T	7278.76	GT:AD:DP:GQ:PL	1:0,163:163:99:7310,0	0:154,0:154:99:0,1800
I	11230	A	C	5758.76	GT:AD:DP:GQ:PL	0:180,0:180:99:0,450	1:3,161:164:99:5790,0
I	11232	A	AT	6815.72	GT:AD:DP:GQ:PL	1:2,158:160:99:6856,0	0:146,0:146:99:0,180
I	11370	T	C	6938.76	GT:AD:DP:GQ:PL	1:0,155:155:99:6970,0	0:113,0:113:99:0,1800
I	11447	A	G	6645.76	GT:AD:DP:GQ:PL	1:0,147:147:99:6677,0	0:113,0:113:99:0,1800
I	11469	G	A	6606.76	GT:AD:DP:GQ:PL	1:0,151:151:99:6638,0	0:113,0:113:99:0,1800
I	11504	A	G	5286.76	GT:AD:DP:GQ:PL	1:1,132:133:99:5318,0	0:113,0:113:99:0,1800
I	11561	G	T	5421.76	GT:AD:DP:GQ:PL	1:2,136:138:99:5453,0	0:113,0:113:99:0,1800
I	11601	A	G	5706.76	GT:AD:DP:GQ:PL	1:2,131:133:99:5738,0	0:113,0:113:99:0,1800
I	11608	A	G	5561.76	GT:AD:DP:GQ:PL	1:2,126:128:99:5593,0	0:113,0:113:99:0,1800
I	11676	A	T	4913.76	GT:AD:DP:GQ:PL	1:1,111:112:99:4945,0	0:113,0:113:99:0,1800
I	11684	T	C	4813.76	GT:AD:DP:GQ:PL	1:2,106:108:99:4845,0	0:113,0:113:99:0,1800
I	11685	T	C	4787.76	GT:AD:DP:GQ:PL	1:1,106:107:99:4819,0	0:113,0:113:99:0,1800
I	11732	A	G	4574.76	GT:AD:DP:GQ:PL	1:2,106:108:99:4606,0	0:113,0:113:99:0,1800
I	11734	C	T	4574.76	GT:AD:DP:GQ:PL	1:2,103:105:99:4606,0	0:113,0:113:99:0,1800
I	11750	T	C	3876.76	GT:AD:DP:GQ:PL	1:2,100:102:99:3908,0	0:113,0:113:99:0,1800
I	11835	A	G	1743.76	GT:AD:DP:GQ:PL	1:1,44:45:99:1775,0	0:113,0:113:99:0,1800
I	11852	T	G	1474.76	GT:AD:DP:GQ:PL	1:1,35:36:99:1506,0	0:113,0:113:99:0,1800
I	24573	A	G	1453.76	GT:AD:DP:GQ:PL	0:32,0:32:99:0,1301	1:0,33:33:99:1485,0
I	24576	C	T	2192.76	GT:AD:DP:GQ:PL	1:0,57:57:99:2224,0	0:35,0:35:99:0,1495
I	24582	T	C	1723.76	GT:AD:DP:GQ:PL	0:62,0:62:99:0,1800	1:0,39:39:99:1755,0
I	24712	G	A	3929.76	GT:AD:DP:GQ:PL	1:1,108:109:99:3961,0	0:49,0:49:99:0,1560
I	24735	G	GGTTTGCTTTGTTGTCTCCGTA	3367.72	GT:AD:DP:GQ:PL	1:1,70:71:99:3408,0	0:49,0:49:99:0,1560
I	27949	C	T	7104.76	GT:AD:DP:GQ:PL	1:0,175:175:99:7136,0	0:157,0:157:99:0,1800
I	28005	T	C	6617.76	GT:AD:DP:GQ:PL	0:162,0:162:99:0,1800	1:0,152:152:99:6649,0
I	28087	T	C	7303.76	GT:AD:DP:GQ:PL	1:0,159:159:99:7335,0	0:116,0:116:99:0,1800
I	28110	T	C	7348.76	GT:AD:DP:GQ:PL	1:0,154:154:99:7380,0	0:116,0:116:99:0,1800
I	28130	G	A	7528.76	GT:AD:DP:GQ:PL	1:0,164:164:99:7560,0	0:112,0:112:99:0,1800
I	28620	C	G	6763.76	GT:AD:DP:GQ:PL	0:182,0:182:99:0,1800	1:2,151:153:99:6795,0
I	29154	G	A	7303.76	GT:AD:DP:GQ:PL	0:183,0:183:99:0,495	1:0,158:158:99:7335,0
I	29156	G	A	7258.76	GT:AD:DP:GQ:PL	0:183,0:183:99:0,495	1:0,157:157:99:7290,0
I	29163	CA	C	7249.72	GT:AD:DP:GQ:PL	0:183,0:183:99:0,495	1:0,159:159:99:7290,0
I	29167	A	G	7213.76	GT:AD:DP:GQ:PL	0:183,0:183:99:0,495	1:0,158:158:99:7245,0
I	29180	T	C	6943.76	GT:AD:DP:GQ:PL	0:183,0:183:99:0,495	1:0,149:149:99:6975,0
I	29196	A	G	6763.76	GT:AD:DP:GQ:PL	0:183,0:183:99:0,495	1:0,146:146:99:6795,0
I	29197	TAC	T	6799.72	GT:AD:DP:GQ:PL	0:183,0:183:99:0,495	1:0,149:149:99:6840,0
I	29201	C	T	6763.76	GT:AD:DP:GQ:PL	0:183,0:183:99:0,495	1:0,148:148:99:6795,0
I	29212	A	T	7077.76	GT:AD:DP:GQ:PL	0:183,0:183:99:0,495	1:0,155:155:99:7109,0
I	29226	C	T	6648.76	GT:AD:DP:GQ:PL	0:183,0:183:99:0,495	1:2,146:148:99:6680,0
I	29227	A	G	6624.76	GT:AD:DP:GQ:PL	0:183,0:183:99:0,495	1:2,144:146:99:6656,0
I	29306	G	C	3732.76	GT:AD:DP:GQ:PL	0:174,0:174:99:0,1800	1:0,81:81:99:3764,0
I	29970	C	T	6823.76	GT:AD:DP:GQ:PL	0:163,0:163:99:0,1800	1:0,154:154:99:6855,0
I	29977	AT	A	6391.72	GT:AD:DP:GQ:PL	0:163,0:163:99:0,1800	1:0,139:148:99:6432,0
I	29978	T	C,*	11687.8	GT:AD:DP:GQ:PL	1:0,145,0:146:99:5284,0,5284	2:0,0,139:148:99:6432,6226,0
I	29982	TG	T	5726.72	GT:AD:DP:GQ:PL	0:159,0:159:99:0,1080	1:9,135:144:99:5767,0
I	29985	C	G	5635.76	GT:AD:DP:GQ:PL	0:159,0:159:99:0,1080	1:9,131:140:99:5667,0
I	29987	A	C	5545.76	GT:AD:DP:GQ:PL	0:159,0:159:99:0,1080	1:10,129:139:99:5577,0
I	30004	T	C	6178.76	GT:AD:DP:GQ:PL	0:159,0:159:99:0,1080	1:0,131:131:99:6210,0
I	30011	A	T	5818.76	GT:AD:DP:GQ:PL	0:159,0:159:99:0,1080	1:0,127:127:99:5850,0
I	30012	G	A	5773.76	GT:AD:DP:GQ:PL	0:159,0:159:99:0,1080	1:0,128:128:99:5805,0
I	30018	G	A	5638.76	GT:AD:DP:GQ:PL	0:159,0:159:99:0,1080	1:0,121:121:99:5670,0
I	30036	G	A	5278.76	GT:AD:DP:GQ:PL	0:159,0:159:99:0,1080	1:0,117:117:99:5310,0
I	30044	A	T	5188.76	GT:AD:DP:GQ:PL	0:159,0:159:99:0,1080	1:0,113:113:99:5220,0
I	30125	G	T	1807.76	GT:AD:DP:GQ:PL	0:160,0:160:99:0,1800	1:0,51:51:99:1839,0
I	30153	G	A	3478.76	GT:AD:DP:GQ:PL	0:160,0:160:99:0,1800	1:0,76:76:99:3510,0
I	30157	CA	C	3576.72	GT:AD:DP:GQ:PL	0:160,0:160:99:0,1800	1:0,78:78:99:3617,0
I	30164	G	A	3714.76	GT:AD:DP:GQ:PL	0:160,0:160:99:0,1800	1:0,85:85:99:3746,0
I	30190	A	G	4552.76	GT:AD:DP:GQ:PL	0:160,0:160:99:0,1800	1:0,103:103:99:4584,0
I	30198	T	C	4842.76	GT:AD:DP:GQ:PL	0:160,0:160:99:0,1800	1:0,106:106:99:4874,0
I	30202	C	T	4874.76	GT:AD:DP:GQ:PL	0:160,0:160:99:0,1800	1:0,107:107:99:4906,0
I	30226	G	A	5354.76	GT:AD:DP:GQ:PL	0:160,0:160:99:0,1800	1:0,123:123:99:5386,0
I	30309	C	T	7350.76	GT:AD:DP:GQ:PL	1:2,180:182:99:7382,0	0:128,0:128:99:0,1800
I	30361	A	T	6975.76	GT:AD:DP:GQ:PL	0:150,0:150:99:0,1800	1:0,155:155:99:7007,0
I	30371	C	A	7297.76	GT:AD:DP:GQ:PL	0:150,0:150:99:0,1800	1:0,161:161:99:7329,0
I	30382	C	A	7428.76	GT:AD:DP:GQ:PL	0:150,0:150:99:0,1800	1:0,162:162:99:7460,0
I	30388	G	A	7120.76	GT:AD:DP:GQ:PL	0:150,0:150:99:0,1800	1:0,158:158:99:7152,0
I	30405	T	TACTTCTTG	6726.72	GT:AD:DP:GQ:PL	0:150,0:150:99:0,1800	1:0,140:140:99:6767,0
I	30427	G	C	7097.76	GT:AD:DP:GQ:PL	0:150,0:150:99:0,1800	1:0,157:157:99:7129,0
I	30435	G	A	7033.76	GT:AD:DP:GQ:PL	0:150,0:150:99:0,1800	1:0,162:162:99:7065,0
I	30468	G	C	7197.76	GT:AD:DP:GQ:PL	0:150,0:150:99:0,1800	1:0,164:164:99:7229,0
I	30478	C	T	7436.76	GT:AD:DP:GQ:PL	0:150,0:150:99:0,1800	1:0,160:160:99:7468,0
I	30490	A	G	7350.76	GT:AD:DP:GQ:PL	0:150,0:150:99:0,1800	1:0,166:166:99:7382,0
I	30522	A	G	6370.76	GT:AD:DP:GQ:PL	0:150,0:150:99:0,1800	1:0,156:156:99:6402,0
I	30585	T	A	7296.76	GT:AD:DP:GQ:PL	0:150,0:150:99:0,1800	1:0,163:163:99:7328,0
I	30601	C	T	7346.76	GT:AD:DP:GQ:PL	0:150,0:150:99:0,1800	1:0,159:159:99:7378,0
I	30605	C	T	7142.76	GT:AD:DP:GQ:PL	0:150,0:150:99:0,1800	1:0,159:159:99:7174,0
I	30661	T	A	7553.76	GT:AD:DP:GQ:PL	0:150,0:150:99:0,1800	1:0,169:169:99:7585,0
I	30662	T	G	7553.76	GT:AD:DP:GQ:PL	0:150,0:150:99:0,1800	1:0,168:168:99:7585,0
I	30669	T	C	7573.76	GT:AD:DP:GQ:PL	0:150,0:150:99:0,1800	1:0,166:166:99:7605,0
I	30670	T	C	7528.76	GT:AD:DP:GQ:PL	0:150,0:150:99:0,1800	1:0,165:165:99:7560,0
I	30713	T	G	6933.76	GT:AD:DP:GQ:PL	0:150,0:150:99:0,1800	1:0,172:172:99:6965,0
I	30744	C	A	6877.76	GT:AD:DP:GQ:PL	1:0,174:174:99:6909,0	0:169,0:169:99:0,1800
I	30747	A	C	7902.76	GT:AD:DP:GQ:PL	0:121,0:121:99:0,1800	1:0,176:176:99:7934,0
I	30749	G	A	7940.76	GT:AD:DP:GQ:PL	0:121,0:121:99:0,1800	1:0,175:175:99:7972,0
I	30771	T	TA	7654.72	GT:AD:DP:GQ:PL	0:121,0:121:99:0,1800	1:0,172:172:99:7695,0
I	30817	T	C	7715.76	GT:AD:DP:GQ:PL	0:121,0:121:99:0,1800	1:0,172:172:99:7747,0
I	30832	C	G	7629.76	GT:AD:DP:GQ:PL	0:121,0:121:99:0,1800	1:0,170:170:99:7661,0
I	30930	T	A	4504.76	GT:AD:DP:GQ:PL	0:121,0:121:99:0,1800	1:0,117:117:99:4536,0
I	30979	T	C	3680.76	GT:AD:DP:GQ:PL	0:121,0:121:99:0,1800	1:0,85:85:99:3712,0
I	30987	T	G	3484.76	GT:AD:DP:GQ:PL	0:121,0:121:99:0,1800	1:0,76:76:99:3516,0
I	31019	G	T	2313.76	GT:AD:DP:GQ:PL	0:92,0:92:99:0,720	1:0,52:52:99:2345,0
I	31107	C	A	851.76	GT:AD:DP:GQ:PL	0:92,0:92:99:0,720	1:0,21:21:99:883,0
I	34182	C	A	8171.76	GT:AD:DP:GQ:PL	0:140,0:140:99:0,1800	1:0,199:199:99:8203,0
I	34308	C	T	6049.76	GT:AD:DP:GQ:PL	1:1,138:139:99:6081,0	0:175,0:175:99:0,1800
I	34314	G	A	6040.76	GT:AD:DP:GQ:PL	1:1,138:139:99:6072,0	0:175,0:175:99:0,1800
I	34327	T	A	5171.76	GT:AD:DP:GQ:PL	1:1,136:137:99:5203,0	0:175,0:175:99:0,1800
I	34979	G	A	5023.76	GT:AD:DP:GQ:PL	0:133,0:133:99:0,135	1:0,116:116:99:5055,0
I	36940	C	T	7138.76	GT:AD:DP:GQ:PL	1:0,176:176:99:7170,0	0:168,0:168:99:0,1800
I	38533	T	C	6613.76	GT:AD:DP:GQ:PL	0:136,0:136:99:0,1800	1:0,165:165:99:6645,0
I	38611	A	T	7479.76	GT:AD:DP:GQ:PL	0:136,0:136:99:0,1800	1:0,193:193:99:7511,0
I	38689	G	C	5881.76	GT:AD:DP:GQ:PL	1:0,144:144:99:5913,0	0:119,0:119:99:0,1800
I	39040	T	C	4023.76	GT:AD:DP:GQ:PL	0:151,0:151:99:0,1800	1:0,101:101:99:4055,0
I	39084	G	A	4113.76	GT:AD:DP:GQ:PL	0:151,0:151:99:0,1800	1:1,104:105:99:4145,0
I	39133	T	TCATGCAACAAGAAAA	4799.76	GT:AD:DP:GQ:PL	0:151,0:151:99:0,1800	1:0,97:100:99:4831,0
I	39162	C	G	4797.76	GT:AD:DP:GQ:PL	0:151,0:151:99:0,1800	1:0,120:120:99:4829,0
I	39414	C	T	6782.76	GT:AD:DP:GQ:PL	0:151,0:151:99:0,1800	1:0,169:169:99:6814,0
I	39741	C	T	5890.76	GT:AD:DP:GQ:PL	0:151,0:151:99:0,1800	1:0,145:145:99:5922,0
I	39795	G	A	6044.76	GT:AD:DP:GQ:PL	0:151,0:151:99:0,1800	1:0,155:155:99:6076,0
I	39834	G	T	7338.76	GT:AD:DP:GQ:PL	1:0,188:188:99:7370,0	0:147,0:147:99:0,1800
I	39919	T	C	6766.76	GT:AD:DP:GQ:PL	0:150,0:150:99:0,1800	1:0,152:152:99:6798,0
I	39920	T	C	6766.76	GT:AD:DP:GQ:PL	0:150,0:150:99:0,1800	1:0,151:151:99:6798,0
I	39963	G	A	5609.76	GT:AD:DP:GQ:PL	0:150,0:150:99:0,1800	1:0,143:143:99:5641,0
I	40029	G	A	6194.76	GT:AD:DP:GQ:PL	0:150,0:150:99:0,1800	1:0,155:155:99:6226,0
I	40222	T	C	7493.76	GT:AD:DP:GQ:PL	0:150,0:150:99:0,1800	1:0,166:166:99:7525,0
I	40224	A	G	7493.76	GT:AD:DP:GQ:PL	0:150,0:150:99:0,1800	1:0,169:169:99:7525,0
I	40237	C	T	7216.76	GT:AD:DP:GQ:PL	0:150,0:150:99:0,1800	1:0,173:173:99:7248,0
I	40380	G	A	7400.76	GT:AD:DP:GQ:PL	0:150,0:150:99:0,1800	1:0,184:184:99:7432,0
I	40668	G	A	6605.76	GT:AD:DP:GQ:PL	1:1,164:165:99:6637,0	0:162,0:162:99:0,1800
I	40707	G	A	6289.76	GT:AD:DP:GQ:PL	0:148,0:148:99:0,1800	1:0,159:159:99:6321,0
I	40842	C	T	8551.76	GT:AD:DP:GQ:PL	0:148,0:148:99:0,1800	1:0,194:194:99:8583,0
I	40866	T	C	8595.76	GT:AD:DP:GQ:PL	0:148,0:148:99:0,1800	1:0,193:193:99:8627,0
I	40956	T	C	6922.76	GT:AD:DP:GQ:PL	0:130,0:130:99:0,1687	1:0,173:173:99:6954,0
I	41157	G	A	6888.76	GT:AD:DP:GQ:PL	0:130,0:130:99:0,1687	1:1,183:184:99:6920,0
I	41184	C	T	7083.76	GT:AD:DP:GQ:PL	0:130,0:130:99:0,1687	1:1,185:186:99:7115,0
I	41244	T	C	8246.76	GT:AD:DP:GQ:PL	0:130,0:130:99:0,1687	1:1,185:186:99:8278,0
I	41245	C	A	8246.76	GT:AD:DP:GQ:PL	0:130,0:130:99:0,1687	1:1,187:188:99:8278,0
I	41700	A	G	6630.76	GT:AD:DP:GQ:PL	0:130,0:130:99:0,1687	1:0,164:164:99:6662,0
I	41883	C	T	3863.76	GT:AD:DP:GQ:PL	0:130,0:130:99:0,1687	1:0,99:99:99:3895,0
I	41987	C	T	2592.76	GT:AD:DP:GQ:PL	0:130,0:130:99:0,1687	1:1,68:69:99:2624,0
I	42115	T	C	2345.76	GT:AD:DP:GQ:PL	0:130,0:130:99:0,1687	1:0,63:63:99:2377,0
I	42257	G	A	5923.76	GT:AD:DP:GQ:PL	0:130,0:130:99:0,1687	1:0,148:148:99:5955,0
I	42290	A	T	6967.76	GT:AD:DP:GQ:PL	0:130,0:130:99:0,1687	1:0,160:160:99:6999,0
I	42306	G	A	7123.76	GT:AD:DP:GQ:PL	0:130,0:130:99:0,1687	1:0,159:159:99:7155,0
I	42315	C	T	7333.76	GT:AD:DP:GQ:PL	0:130,0:130:99:0,1687	1:0,167:167:99:7365,0
I	42410	G	A	6842.76	GT:AD:DP:GQ:PL	0:130,0:130:99:0,1687	1:0,171:171:99:6874,0
I	42484	G	A	7206.76	GT:AD:DP:GQ:PL	0:130,0:130:99:0,1687	1:0,183:183:99:7238,0
I	42776	TA	T	2137.72	GT:AD:DP:GQ:PL	1:0,66:66:99:2178,0	0:21,0:21:99:0,720
I	43316	G	A	7225.76	GT:AD:DP:GQ:PL	0:146,0:146:99:0,1800	1:0,184:184:99:7257,0
I	43382	A	G	8142.76	GT:AD:DP:GQ:PL	0:146,0:146:99:0,1800	1:0,200:200:99:8174,0
I	43448	G	C	7997.76	GT:AD:DP:GQ:PL	0:146,0:146:99:0,1800	1:0,182:182:99:8029,0
I	43472	G	A	8320.76	GT:AD:DP:GQ:PL	0:146,0:146:99:0,1800	1:0,193:193:99:8352,0
I	43682	A	C	6091.76	GT:AD:DP:GQ:PL	0:147,0:147:99:0,1800	1:0,148:148:99:6123,0
I	43784	C	G	6293.76	GT:AD:DP:GQ:PL	0:147,0:147:99:0,1800	1:0,158:158:99:6325,0
I	43856	A	C	7273.76	GT:AD:DP:GQ:PL	1:0,165:165:99:7305,0	0:164,0:164:99:0,1800
I	45434	A	G	3920.76	GT:AD:DP:GQ:PL	1:0,105:105:99:3952,0	0:132,0:132:99:0,1030
I	45435	C	T	3112.76	GT:AD:DP:GQ:PL	0:132,0:132:99:0,1800	1:0,87:87:99:3144,0
I	45537	GT	G	4598.72	GT:AD:DP:GQ:PL	0:132,0:132:99:0,1800	1:0,103:103:99:4639,0
I	45993	C	G	6172.76	GT:AD:DP:GQ:PL	0:113,0:113:99:0,1800	1:0,154:154:99:6204,0
I	46177	G	A	6437.76	GT:AD:DP:GQ:PL	0:113,0:113:99:0,1800	1:0,165:165:99:6469,0
I	46207	T	C	6392.76	GT:AD:DP:GQ:PL	0:113,0:113:99:0,1800	1:0,157:157:99:6424,0
I	46244	G	T	7009.76	GT:AD:DP:GQ:PL	1:0,176:176:99:7041,0	0:152,0:152:99:0,1800
I	46375	A	T	7918.76	GT:AD:DP:GQ:PL	1:0,204:204:99:7950,0	0:152,0:152:99:0,1800
I	47170	T	C	5589.76	GT:AD:DP:GQ:PL	1:4,145:149:99:5621,0	0:158,0:158:99:0,1800
I	47206	A	G	7381.76	GT:AD:DP:GQ:PL	0:155,0:155:99:0,1800	1:0,180:180:99:7413,0
I	47374	G	A	6724.76	GT:AD:DP:GQ:PL	1:0,160:160:99:6756,0	0:169,0:169:99:0,1800
I	47660	T	C	7114.76	GT:AD:DP:GQ:PL	1:0,183:183:99:7146,0	0:171,0:171:99:0,1800
I	47690	T	C	6982.76	GT:AD:DP:GQ:PL	1:0,179:179:99:7014,0	0:171,0:171:99:0,1800
I	47908	C	T	7496.76	GT:AD:DP:GQ:PL	0:166,0:166:99:0,1800	1:0,171:171:99:7528,0
I	48229	C	T	6011.76	GT:AD:DP:GQ:PL	1:0,154:154:99:6043,0	0:125,0:125:99:0,1800
I	48302	G	A	5589.76	GT:AD:DP:GQ:PL	1:0,138:138:99:5621,0	0:125,0:125:99:0,1800
I	48935	T	C	6568.76	GT:AD:DP:GQ:PL	0:136,0:136:99:0,1800	1:0,169:169:99:6600,0
I	49078	G	C	6311.76	GT:AD:DP:GQ:PL	0:136,0:136:99:0,1800	1:0,146:146:99:6343,0
I	49088	T	G	6201.76	GT:AD:DP:GQ:PL	0:136,0:136:99:0,1800	1:0,138:138:99:6233,0
I	49103	C	T	5487.76	GT:AD:DP:GQ:PL	0:136,0:136:99:0,1800	1:0,140:140:99:5519,0
I	49130	T	C	5511.76	GT:AD:DP:GQ:PL	0:136,0:136:99:0,1800	1:0,134:134:99:5543,0
I	49238	T	C	6773.76	GT:AD:DP:GQ:PL	1:1,154:155:99:6805,0	0:138,0:138:99:0,1800
I	49247	C	T	6757.76	GT:AD:DP:GQ:PL	1:1,152:153:99:6789,0	0:138,0:138:99:0,1800
I	49484	C	T	6609.76	GT:AD:DP:GQ:PL	0:174,0:174:99:0,1800	1:0,165:165:99:6641,0
I	49505	T	C	7141.76	GT:AD:DP:GQ:PL	1:0,182:182:99:7173,0	0:151,0:151:99:0,1800
I	49675	G	A	6582.76	GT:AD:DP:GQ:PL	1:0,161:161:99:6614,0	0:151,0:151:99:0,1800
I	49871	C	T	6916.76	GT:AD:DP:GQ:PL	1:0,174:175:99:6948,0	0:151,0:151:99:0,1800
I	50024	C	T	6151.76	GT:AD:DP:GQ:PL	0:153,0:153:99:0,1800	1:0,157:157:99:6183,0
I	50444	C	T	6676.76	GT:AD:DP:GQ:PL	1:0,149:149:99:6708,0	0:156,0:156:99:0,1800
I	50456	G	A	6750.76	GT:AD:DP:GQ:PL	1:0,150:150:99:6782,0	0:156,0:156:99:0,1800
I	50510	A	G	6881.76	GT:AD:DP:GQ:PL	1:0,155:155:99:6913,0	0:162,0:162:99:0,1800
I	50516	T	G	7224.76	GT:AD:DP:GQ:PL	0:157,0:157:99:0,1800	1:0,162:162:99:7256,0
I	50525	C	T	7371.76	GT:AD:DP:GQ:PL	0:157,0:157:99:0,1800	1:0,166:166:99:7403,0
I	50652	G	C	6788.76	GT:AD:DP:GQ:PL	1:0,150:150:99:6820,0	0:149,0:149:99:0,1800
I	51284	C	T	6269.76	GT:AD:DP:GQ:PL	0:184,0:184:99:0,1800	1:2,144:146:99:6301,0
I	51293	C	T	6248.76	GT:AD:DP:GQ:PL	0:197,0:197:99:0,1800	1:1,143:144:99:6280,0
I	51347	C	A	7859.76	GT:AD:DP:GQ:PL	1:0,181:181:99:7891,0	0:149,0:149:99:0,1800
I	51368	C	T	6381.76	GT:AD:DP:GQ:PL	0:175,0:175:99:0,1800	1:1,149:150:99:6413,0
I	51488	T	A	6832.76	GT:AD:DP:GQ:PL	0:163,0:163:99:0,1800	1:0,165:165:99:6864,0
I	51551	T	C	6798.76	GT:AD:DP:GQ:PL	1:1,171:172:99:6830,0	0:109,0:109:99:0,495
I	51774	T	C	5266.76	GT:AD:DP:GQ:PL	1:0,136:136:99:5298,0	0:109,0:109:99:0,495
I	52650	C	T	7140.76	GT:AD:DP:GQ:PL	1:0,162:162:99:7172,0	0:130,0:130:99:0,1800
I	52748	G	C	7002.76	GT:AD:DP:GQ:PL	1:0,178:178:99:7034,0	0:130,0:130:99:0,1800
I	52849	A	G	6908.76	GT:AD:DP:GQ:PL	1:1,176:177:99:6940,0	0:130,0:130:99:0,1800
I	52876	C	T	7178.76	GT:AD:DP:GQ:PL	1:1,187:188:99:7210,0	0:130,0:130:99:0,1800
I	53220	C	T	6357.76	GT:AD:DP:GQ:PL	1:0,162:162:99:6389,0	0:165,0:165:99:0,1800
I	53836	A	G	8250.76	GT:AD:DP:GQ:PL	0:146,0:146:99:0,1800	1:0,182:182:99:8282,0
I	53851	G	A	8314.76	GT:AD:DP:GQ:PL	0:182,0:182:99:0,1800	1:0,185:185:99:8346,0
I	54002	C	T	7529.76	GT:AD:DP:GQ:PL	1:0,183:183:99:7561,0	0:154,0:154:99:0,1800
I	54070	T	A	6089.76	GT:AD:DP:GQ:PL	0:193,0:193:99:0,1800	1:0,151:151:99:6121,0
I	54136	G	A	7176.76	GT:AD:DP:GQ:PL	1:0,185:185:99:7208,0	0:144,0:144:99:0,1800
I	54198	G	A	7574.76	GT:AD:DP:GQ:PL	0:185,0:185:99:0,1800	1:0,173:173:99:7606,0
I	54508	A	G	5970.76	GT:AD:DP:GQ:PL	1:2,151:153:99:6002,0	0:136,0:136:99:0,1800
I	54799	C	G	6072.76	GT:AD:DP:GQ:PL	0:154,0:154:99:0,1800	1:0,135:135:99:6104,0
I	54881	G	A	5607.76	GT:AD:DP:GQ:PL	1:0,150:150:99:5639,0	0:66,0:66:99:0,1800
I	55010	G	A	5126.76	GT:AD:DP:GQ:PL	1:0,129:129:99:5158,0	0:66,0:66:99:0,1800
I	55171	A	G	5983.76	GT:AD:DP:GQ:PL	1:0,148:148:99:6015,0	0:66,0:66:99:0,1800
I	55251	A	G	6898.76	GT:AD:DP:GQ:PL	1:0,172:172:99:6930,0	0:66,0:66:99:0,1800
I	56249	G	T	6719.76	GT:AD:DP:GQ:PL	1:0,163:163:99:6751,0	0:186,0:186:99:0,1800
I	57455	C	T	5775.76	GT:AD:DP:GQ:PL	1:1,142:143:99:5807,0	0:51,0:51:99:0,1800
I	57604	C	T	7050.76	GT:AD:DP:GQ:PL	0:126,0:126:99:0,1800	1:0,179:179:99:7082,0
I	57667	T	C	7153.76	GT:AD:DP:GQ:PL	0:126,0:126:99:0,1800	1:0,170:170:99:7185,0
I	57927	C	A	4998.76	GT:AD:DP:GQ:PL	1:1,124:125:99:5030,0	0:97,0:97:99:0,1800
I	58967	C	T	6552.76	GT:AD:DP:GQ:PL	1:0,168:168:99:6584,0	0:97,0:97:99:0,1800
I	59153	C	T	7526.76	GT:AD:DP:GQ:PL	0:164,0:164:99:0,1800	1:1,197:198:99:7558,0
I	60036	G	A	6541.76	GT:AD:DP:GQ:PL	0:138,0:138:99:0,1800	1:0,168:168:99:6573,0
I	60198	C	T	6299.76	GT:AD:DP:GQ:PL	0:138,0:138:99:0,1800	1:0,157:157:99:6331,0
I	60267	G	C	5807.76	GT:AD:DP:GQ:PL	0:138,0:138:99:0,1800	1:0,150:150:99:5839,0
I	60417	C	T	6189.76	GT:AD:DP:GQ:PL	0:138,0:138:99:0,1800	1:0,158:158:99:6221,0
I	60774	T	C	6501.76	GT:AD:DP:GQ:PL	1:2,167:171:99:6533,0	0:156,0:156:99:0,1800
I	61293	C	T	6579.76	GT:AD:DP:GQ:PL	0:164,0:164:99:0,1800	1:0,162:162:99:6611,0
I	61396	G	A	6793.76	GT:AD:DP:GQ:PL	1:0,172:172:99:6825,0	0:167,0:167:99:0,1800
I	63012	C	G	6889.76	GT:AD:DP:GQ:PL	0:169,0:169:99:0,1800	1:0,172:172:99:6921,0
I	63460	G	A	6096.76	GT:AD:DP:GQ:PL	1:1,151:152:99:6128,0	0:168,0:168:99:0,1800
I	64907	G	A	6059.76	GT:AD:DP:GQ:PL	1:0,154:154:99:6091,0	0:125,0:125:99:0,1800
I	65036	C	T	6558.76	GT:AD:DP:GQ:PL	1:1,166:167:99:6590,0	0:125,0:125:99:0,1800
I	65365	G	A	4852.76	GT:AD:DP:GQ:PL	0:108,0:108:99:0,1800	1:0,124:124:99:4884,0
I	65417	G	A	4216.76	GT:AD:DP:GQ:PL	0:108,0:108:99:0,1800	1:0,104:104:99:4248,0
I	65761	AT	A	1225.72	GT:AD:DP:GQ:PL	0:108,0:108:99:0,1800	1:9,57:66:99:1266,0
I	65947	G	A	6139.76	GT:AD:DP:GQ:PL	1:0,154:154:99:6171,0	0:83,0:83:99:0,1409
I	66043	G	C	6620.76	GT:AD:DP:GQ:PL	1:1,175:176:99:6652,0	0:147,0:147:99:0,1800
I	66723	C	T	6979.76	GT:AD:DP:GQ:PL	0:154,0:154:99:0,1800	1:0,179:179:99:7011,0
I	67506	C	T	7644.76	GT:AD:DP:GQ:PL	1:0,195:195:99:7676,0	0:212,0:212:99:0,1800
I	67582	G	T	8185.76	GT:AD:DP:GQ:PL	0:157,0:157:99:0,1800	1:1,206:207:99:8217,0
I	67715	C	T	6250.76	GT:AD:DP:GQ:PL	0:157,0:157:99:0,1800	1:0,173:173:99:6282,0
I	67801	C	T	6219.76	GT:AD:DP:GQ:PL	1:0,157:157:99:6251,0	0:101,0:101:99:0,135
I	67989	G	A	2459.76	GT:AD:DP:GQ:PL	1:0,66:66:99:2491,0	0:101,0:101:99:0,135
I	68056	A	G	2848.76	GT:AD:DP:GQ:PL	1:0,64:64:99:2880,0	0:101,0:101:99:0,135
I	68074	A	G	2803.76	GT:AD:DP:GQ:PL	1:0,62:62:99:2835,0	0:101,0:101:99:0,135
I	68101	T	A	2454.76	GT:AD:DP:GQ:PL	1:0,60:60:99:2486,0	0:101,0:101:99:0,135
I	68128	C	CTT	1516.72	GT:AD:DP:GQ:PL	1:0,42:42:99:1557,0	0:101,0:101:99:0,135
I	68185	A	T	3201.82	GT:AD:DP:GQ:PL	1:0,81:81:99:3233,0	0:101,0:101:99:0,135
I	68254	C	A	4825.76	GT:AD:DP:GQ:PL	1:0,133:133:99:4857,0	0:101,0:101:99:0,135
I	68719	AG	A	6228.72	GT:AD:DP:GQ:PL	0:167,0:167:99:0,1800	1:1,183:184:99:6269,0
I	68736	A	G	6657.76	GT:AD:DP:GQ:PL	1:3,177:180:99:6689,0	0:165,0:165:99:0,1800
I	68785	A	C	6884.76	GT:AD:DP:GQ:PL	1:1,175:176:99:6916,0	0:165,0:165:99:0,1800
I	68921	C	G	6532.76	GT:AD:DP:GQ:PL	1:1,171:172:99:6564,0	0:165,0:165:99:0,1800
I	69259	G	A	6995.76	GT:AD:DP:GQ:PL	0:143,0:143:99:0,1800	1:1,172:173:99:7027,0
I	69632	C	T	5899.76	GT:AD:DP:GQ:PL	1:0,149:149:99:5931,0	0:139,0:139:99:0,630
I	69702	C	G	5766.76	GT:AD:DP:GQ:PL	1:0,126:126:99:5798,0	0:127,0:127:99:0,720
I	70524	CA	C	6225.72	GT:AD:DP:GQ:PL	1:0,184:184:99:6266,0	0:182,0:182:99:0,225
I	70528	AT	A	6974.72	GT:AD:DP:GQ:PL	0:178,0:178:99:0,1800	1:0,175:175:99:7015,0
I	71300	T	G	6563.76	GT:AD:DP:GQ:PL	1:0,141:141:99:6595,0	0:142,0:142:99:0,1800
I	71395	G	A	6163.76	GT:AD:DP:GQ:PL	1:0,155:155:99:6195,0	0:132,0:132:99:0,450
I	71671	C	CTCTTTTTCATATTCAT	4153.72	GT:AD:DP:GQ:PL	0:185,0:185:45:0,45	1:0,83:85:99:4194,0
I	71673	CT	C	5238.72	GT:AD:DP:GQ:PL	1:0,160:160:99:5279,0	0:31,0:31:99:0,336
I	72952	T	C	5775.76	GT:AD:DP:GQ:PL	1:1,147:148:99:5807,0	0:31,0:31:99:0,336
I	73519	A	G	3376.76	GT:AD:DP:GQ:PL	0:139,0:139:99:0,1800	1:0,84:84:99:3408,0
I	73733	G	C	8022.76	GT:AD:DP:GQ:PL	0:174,0:174:99:0,1800	1:1,183:184:99:8054,0
I	73970	A	T	6850.76	GT:AD:DP:GQ:PL	0:165,0:165:99:0,1800	1:0,183:183:99:6882,0
I	74136	T	C	6657.76	GT:AD:DP:GQ:PL	1:0,161:161:99:6689,0	0:155,0:155:99:0,1800
I	74241	C	T	8219.76	GT:AD:DP:GQ:PL	1:0,188:188:99:8251,0	0:175,0:175:99:0,1800
I	74242	T	C	7679.76	GT:AD:DP:GQ:PL	0:166,0:166:99:0,1800	1:0,174:174:99:7711,0
I	74510	T	C	6800.76	GT:AD:DP:GQ:PL	1:1,172:173:99:6832,0	0:179,0:179:99:0,1800
I	74645	G	A	6620.76	GT:AD:DP:GQ:PL	0:154,0:154:99:0,1800	1:2,169:171:99:6652,0
I	74938	GA	G	1005.72	GT:AD:DP:GQ:PL	0:93,0:93:99:0,405	1:0,34:35:99:1046,0
I	74999	ATTT	AT,A	1472.73	GT:AD:DP:GQ:PL	1:3,23,0:26:99:771,0,800	2:1,2,18:21:99:739,464,0
I	75550	C	T	5179.76	GT:AD:DP:GQ:PL	1:0,132:132:99:5211,0	0:138,0:138:99:0,1800
I	75790	A	C	6265.76	GT:AD:DP:GQ:PL	1:0,155:155:99:6297,0	0:138,0:138:99:0,1800
I	75937	C	G	5932.76	GT:AD:DP:GQ:PL	1:3,159:162:99:5964,0	0:201,0:201:99:0,1800
I	76289	G	A	6649.76	GT:AD:DP:GQ:PL	0:159,0:159:99:0,1800	1:0,174:174:99:6681,0
I	76555	C	G	7957.76	GT:AD:DP:GQ:PL	0:165,0:165:99:0,1800	1:0,197:197:99:7989,0
I	76876	T	C	8301.76	GT:AD:DP:GQ:PL	0:159,0:159:99:0,1800	1:0,185:185:99:8333,0
I	77226	C	T	7635.76	GT:AD:DP:GQ:PL	0:142,0:142:99:0,1800	1:0,197:197:99:7667,0
I	77569	C	CACACCAGCAGCA	7878.72	GT:AD:DP:GQ:PL	1:0,164:164:99:7919,0	0:183,0:183:99:0,1800
I	77581	T	A	7172.76	GT:AD:DP:GQ:PL	1:0,162:162:99:7204,0	0:183,0:183:99:0,1800
I	77884	A	G	6924.76	GT:AD:DP:GQ:PL	1:0,176:176:99:6956,0	0:145,0:145:99:0,1800
I	78094	T	A	7977.76	GT:AD:DP:GQ:PL	1:0,203:203:99:8009,0	0:145,0:145:99:0,1800
I	78346	A	G	7268.76	GT:AD:DP:GQ:PL	0:182,0:182:99:0,1800	1:0,181:181:99:7300,0
I	78392	T	C	7264.76	GT:AD:DP:GQ:PL	0:182,0:182:99:0,1800	1:0,177:177:99:7296,0
I	79709	A	C	6653.76	GT:AD:DP:GQ:PL	0:148,0:148:99:0,1800	1:0,148:148:99:6685,0
I	80326	T	C	8491.76	GT:AD:DP:GQ:PL	1:0,220:220:99:8523,0	0:154,0:154:99:0,1800
I	80499	C	T	6145.76	GT:AD:DP:GQ:PL	0:169,0:169:99:0,1800	1:0,157:157:99:6177,0
I	81064	T	C	7701.76	GT:AD:DP:GQ:PL	0:130,0:130:99:0,1800	1:0,188:188:99:7733,0
I	81595	C	T	8266.76	GT:AD:DP:GQ:PL	0:136,0:136:99:0,1800	1:0,185:185:99:8298,0
I	82187	G	C	7065.76	GT:AD:DP:GQ:PL	0:167,0:167:99:0,1800	1:0,182:182:99:7097,0
I	82537	C	A	6642.76	GT:AD:DP:GQ:PL	0:164,0:164:99:0,1800	1:2,172:174:99:6674,0
I	84541	T	C	4817.76	GT:AD:DP:GQ:PL	0:131,0:131:99:0,135	1:0,117:117:99:4849,0
I	86901	T	A	6199.76	GT:AD:DP:GQ:PL	1:0,151:151:99:6231,0	0:131,0:131:99:0,1800
I	87490	T	C	5742.76	GT:AD:DP:GQ:PL	1:0,147:147:99:5774,0	0:149,0:149:99:0,1800
I	87780	G	T	4892.76	GT:AD:DP:GQ:PL	1:1,123:124:99:4924,0	0:102,0:102:99:0,1800
I	87911	T	C	5503.76	GT:AD:DP:GQ:PL	1:0,145:145:99:5535,0	0:114,0:114:99:0,1800
I	88392	A	G	7266.76	GT:AD:DP:GQ:PL	1:0,164:164:99:7298,0	0:140,0:140:99:0,1800
I	88445	A	T	6254.76	GT:AD:DP:GQ:PL	0:151,0:151:99:0,1800	1:0,164:164:99:6286,0
I	88569	G	A	6204.76	GT:AD:DP:GQ:PL	0:151,0:151:99:0,1800	1:0,157:157:99:6236,0
I	88745	T	C	6855.76	GT:AD:DP:GQ:PL	1:0,175:175:99:6887,0	0:152,0:152:99:0,1800
I	88995	G	A	7309.76	GT:AD:DP:GQ:PL	0:156,0:156:99:0,1800	1:0,181:181:99:7341,0
I	89430	C	T	6459.76	GT:AD:DP:GQ:PL	0:156,0:156:99:0,1800	1:0,161:161:99:6491,0
I	89581	C	T	7140.76	GT:AD:DP:GQ:PL	1:0,183:183:99:7172,0	0:154,0:154:99:0,1800
I	89762	T	C	6735.76	GT:AD:DP:GQ:PL	0:159,0:159:99:0,1800	1:0,168:168:99:6767,0
I	89805	C	T	6967.76	GT:AD:DP:GQ:PL	0:159,0:159:99:0,1800	1:0,179:179:99:6999,0
I	90106	A	G	7452.76	GT:AD:DP:GQ:PL	0:159,0:159:99:0,1800	1:0,167:167:99:7484,0
I	90114	G	C	7418.76	GT:AD:DP:GQ:PL	0:159,0:159:99:0,1800	1:0,162:162:99:7450,0
I	90138	A	G	7221.76	GT:AD:DP:GQ:PL	0:159,0:159:99:0,1800	1:0,169:169:99:7253,0
I	90168	A	G	6814.76	GT:AD:DP:GQ:PL	0:159,0:159:99:0,1800	1:0,175:175:99:6846,0
I	90357	G	A	6210.76	GT:AD:DP:GQ:PL	0:158,0:158:99:0,1800	1:1,169:170:99:6242,0
I	90510	G	C	7480.76	GT:AD:DP:GQ:PL	0:157,0:157:99:0,1800	1:0,190:190:99:7512,0
I	90516	G	A	5966.76	GT:AD:DP:GQ:PL	1:0,147:147:99:5998,0	0:170,0:170:99:0,1800
I	91044	A	T	7169.76	GT:AD:DP:GQ:PL	0:164,0:164:99:0,1800	1:1,187:188:99:7201,0
I	91110	G	A	6212.76	GT:AD:DP:GQ:PL	1:0,155:155:99:6244,0	0:159,0:159:99:0,1800
I	91301	C	G	7319.76	GT:AD:DP:GQ:PL	1:0,179:179:99:7351,0	0:162,0:162:99:0,1800
I	91314	G	C	6593.76	GT:AD:DP:GQ:PL	0:170,0:170:99:0,1800	1:0,161:161:99:6625,0
I	91330	T	C	6609.76	GT:AD:DP:GQ:PL	1:0,168:168:99:6641,0	0:152,0:152:99:0,1800
I	91974	C	A	6155.76	GT:AD:DP:GQ:PL	0:145,0:145:99:0,1800	1:0,161:161:99:6187,0
I	92451	G	T	4154.76	GT:AD:DP:GQ:PL	0:118,0:118:99:0,1800	1:0,114:114:99:4186,0
I	92602	CT	C	655.72	GT:AD:DP:GQ:PL	0:117,0:117:99:0,1800	1:5,28:35:99:696,0
I	92679	T	C	4418.76	GT:AD:DP:GQ:PL	0:117,0:117:99:0,1800	1:0,100:100:99:4450,0
I	92716	C	T	5773.76	GT:AD:DP:GQ:PL	1:0,126:126:99:5805,0	0:110,0:110:99:0,1800
I	92719	G	A	4827.76	GT:AD:DP:GQ:PL	0:150,0:150:99:0,1800	1:0,104:104:99:4859,0
I	92724	T	G	5842.76	GT:AD:DP:GQ:PL	1:0,132:132:99:5874,0	0:115,0:115:99:0,1800
I	92742	A	G	5018.76	GT:AD:DP:GQ:PL	0:157,0:157:99:0,135	1:0,115:115:99:5050,0
I	93112	A	G	6110.76	GT:AD:DP:GQ:PL	1:1,141:142:99:6142,0	0:177,0:177:99:0,1800
I	93115	A	G	7420.76	GT:AD:DP:GQ:PL	0:137,0:137:99:0,1800	1:0,188:188:99:7452,0
I	93136	G	A	5817.76	GT:AD:DP:GQ:PL	1:1,134:135:99:5849,0	0:172,0:172:99:0,1800
I	93265	G	A	5218.76	GT:AD:DP:GQ:PL	1:1,129:130:99:5250,0	0:178,0:178:99:0,1800
I	93310	C	G	8018.76	GT:AD:DP:GQ:PL	0:143,0:143:99:0,1800	1:0,177:177:99:8050,0
I	93319	A	G	8057.76	GT:AD:DP:GQ:PL	0:143,0:143:99:0,1800	1:0,178:178:99:8089,0
I	93325	C	T	7818.76	GT:AD:DP:GQ:PL	0:143,0:143:99:0,1800	1:0,176:176:99:7850,0
I	93424	C	T	5809.76	GT:AD:DP:GQ:PL	1:0,159:159:99:5841,0	0:167,0:167:99:0,1800
I	93460	T	C	6220.76	GT:AD:DP:GQ:PL	1:0,142:142:99:6252,0	0:167,0:167:99:0,1800
I	93573	C	T	7926.76	GT:AD:DP:GQ:PL	0:144,0:144:99:0,1800	1:0,179:179:99:7958,0
I	93602	A	G	6799.76	GT:AD:DP:GQ:PL	0:144,0:144:99:0,1800	1:0,167:167:99:6831,0
I	93733	G	A	6990.76	GT:AD:DP:GQ:PL	1:0,160:160:99:7022,0	0:167,0:167:99:0,1800
I	93745	G	A	7159.76	GT:AD:DP:GQ:PL	1:0,163:163:99:7191,0	0:167,0:167:99:0,1800
I	93756	C	T	6775.76	GT:AD:DP:GQ:PL	0:174,0:174:99:0,1800	1:0,172:172:99:6807,0
I	93854	T	G	8479.76	GT:AD:DP:GQ:PL	1:0,189:189:99:8511,0	0:162,0:162:99:0,1800
I	93865	G	T	8788.76	GT:AD:DP:GQ:PL	1:0,191:191:99:8820,0	0:162,0:162:99:0,1800
I	93878	A	G	8575.76	GT:AD:DP:GQ:PL	1:0,190:190:99:8607,0	0:162,0:162:99:0,1800
I	94204	C	T	6412.76	GT:AD:DP:GQ:PL	0:150,0:150:99:0,1800	1:0,175:175:99:6444,0
I	94285	T	C	5926.76	GT:AD:DP:GQ:PL	1:0,153:153:99:5958,0	0:131,0:131:99:0,1800
I	94682	G	A	6021.76	GT:AD:DP:GQ:PL	0:157,0:157:99:0,1800	1:0,149:149:99:6053,0
I	95014	C	A	7783.76	GT:AD:DP:GQ:PL	1:0,175:175:99:7815,0	0:193,0:193:99:0,1800
I	95043	A	T	8252.76	GT:AD:DP:GQ:PL	0:170,0:170:99:0,1800	1:0,179:179:99:8284,0
I	95048	C	T	7211.76	GT:AD:DP:GQ:PL	1:0,158:158:99:7243,0	0:186,0:186:99:0,1800
I	95073	T	A	7624.76	GT:AD:DP:GQ:PL	0:159,0:159:99:0,1800	1:0,171:171:99:7656,0
I	95191	T	C	7265.76	GT:AD:DP:GQ:PL	1:0,160:160:99:7297,0	0:170,0:170:99:0,1800
I	95213	T	C	7911.76	GT:AD:DP:GQ:PL	0:173,0:173:99:0,1800	1:0,170:170:99:7943,0
I	95552	G	C	1985.76	GT:AD:DP:GQ:PL	0:127,0:127:99:0,1800	1:0,48:48:99:2017,0
I	95744	C	T	5286.76	GT:AD:DP:GQ:PL	0:127,0:127:99:0,1800	1:0,119:119:99:5318,0
I	95748	C	A	5360.76	GT:AD:DP:GQ:PL	0:127,0:127:99:0,1800	1:0,121:121:99:5392,0
I	96047	C	A	6032.76	GT:AD:DP:GQ:PL	1:1,151:152:99:6064,0	0:125,0:125:99:0,1800
I	96079	A	G	7041.76	GT:AD:DP:GQ:PL	1:1,161:162:99:7073,0	0:125,0:125:99:0,1800
I	96092	G	A	7240.76	GT:AD:DP:GQ:PL	1:1,165:166:99:7272,0	0:125,0:125:99:0,1800
I	96512	A	G	6736.76	GT:AD:DP:GQ:PL	1:0,170:170:99:6768,0	0:125,0:125:99:0,1800
I	97709	T	A	6865.76	GT:AD:DP:GQ:PL	1:0,172:172:99:6897,0	0:125,0:125:99:0,1800
I	97727	G	A	6602.76	GT:AD:DP:GQ:PL	1:0,166:166:99:6634,0	0:125,0:125:99:0,1800
I	99386	T	A	7081.76	GT:AD:DP:GQ:PL	1:0,160:160:99:7113,0	0:182,0:182:99:0,1800
I	100154	C	T	2527.76	GT:AD:DP:GQ:PL	0:96,0:96:99:0,1800	1:0,63:63:99:2559,0
I	100207	G	T	4780.76	GT:AD:DP:GQ:PL	1:0,122:122:99:4812,0	0:67,0:67:99:0,1800
I	100218	C	T	3786.76	GT:AD:DP:GQ:PL	0:132,0:132:99:0,1800	1:0,100:100:99:3818,0
I	100257	C	G	4470.76	GT:AD:DP:GQ:PL	0:132,0:132:99:0,1800	1:0,116:116:99:4502,0
I	100273	G	A	5316.76	GT:AD:DP:GQ:PL	1:1,132:133:99:5348,0	0:76,0:76:99:0,585
I	100840	C	T	6832.76	GT:AD:DP:GQ:PL	1:0,172:172:99:6864,0	0:76,0:76:99:0,585
I	101177	G	C	5017.76	GT:AD:DP:GQ:PL	1:0,115:115:99:5049,0	0:76,0:76:99:0,585
I	101193	T	C	4693.76	GT:AD:DP:GQ:PL	1:0,104:104:99:4725,0	0:76,0:76:99:0,585
I	101198	A	G	4648.76	GT:AD:DP:GQ:PL	1:0,100:100:99:4680,0	0:76,0:76:99:0,585
I	101230	C	G	3433.76	GT:AD:DP:GQ:PL	1:0,73:73:99:3465,0	0:76,0:76:99:0,585
I	101249	A	AT	824.72	GT:AD:DP:GQ:PL	0:82,0:82:99:0,500	1:1,31:32:99:865,0
I	101463	A	G	3709.76	GT:AD:DP:GQ:PL	0:132,0:132:99:0,1800	1:0,81:81:99:3741,0
I	101471	GTATGCTCCATCTATA	ATATGCTCCATCTATA,G	6282.77	GT:AD:DP:GQ:PL	1:0,58,0:58:99:2556,0,2556	2:0,0,84:84:99:3755,3755,0
I	101547	G	C	4860.76	GT:AD:DP:GQ:PL	1:0,122:122:99:4892,0	0:110,0:110:99:0,1800
I	101550	A	C	4646.76	GT:AD:DP:GQ:PL	0:163,0:163:99:0,1800	1:0,115:115:99:4678,0
I	101607	A	G	7056.76	GT:AD:DP:GQ:PL	1:0,181:181:99:7088,0	0:137,0:137:99:0,1800
I	101712	G	A	7372.76	GT:AD:DP:GQ:PL	1:0,183:183:99:7404,0	0:137,0:137:99:0,1800
I	102033	A	T	5603.76	GT:AD:DP:GQ:PL	0:157,0:157:99:0,1800	1:0,139:139:99:5635,0
I	102183	A	G	6957.76	GT:AD:DP:GQ:PL	0:157,0:157:99:0,1800	1:0,179:179:99:6989,0
I	102345	C	T	7822.76	GT:AD:DP:GQ:PL	1:0,175:175:99:7854,0	0:136,0:136:99:0,1800
I	102348	A	G	7781.76	GT:AD:DP:GQ:PL	1:0,174:174:99:7813,0	0:136,0:136:99:0,1800
I	102486	G	A	6553.76	GT:AD:DP:GQ:PL	1:1,168:169:99:6585,0	0:136,0:136:99:0,1800
I	102561	C	T	5658.76	GT:AD:DP:GQ:PL	1:0,138:138:99:5690,0	0:136,0:136:99:0,1800
I	102699	G	A	6290.76	GT:AD:DP:GQ:PL	1:0,160:160:99:6322,0	0:136,0:136:99:0,1800
I	102819	A	G	6836.76	GT:AD:DP:GQ:PL	1:0,173:173:99:6868,0	0:136,0:136:99:0,1800
I	102864	T	A	7009.76	GT:AD:DP:GQ:PL	1:1,180:181:99:7041,0	0:136,0:136:99:0,1800
I	103068	A	G	6145.76	GT:AD:DP:GQ:PL	1:1,156:157:99:6177,0	0:136,0:136:99:0,1800
I	103307	G	T	7207.76	GT:AD:DP:GQ:PL	1:0,176:176:99:7239,0	0:149,0:149:99:0,1800
I	103724	T	C	5631.76	GT:AD:DP:GQ:PL	1:0,142:142:99:5663,0	0:149,0:149:99:0,1800
I	103782	T	C	5355.76	GT:AD:DP:GQ:PL	1:0,131:131:99:5387,0	0:149,0:149:99:0,1800
I	103852	G	A	6953.76	GT:AD:DP:GQ:PL	1:0,170:170:99:6985,0	0:149,0:149:99:0,1800
I	103899	T	C	8176.76	GT:AD:DP:GQ:PL	1:0,182:182:99:8208,0	0:149,0:149:99:0,1800
I	103902	G	A	8176.76	GT:AD:DP:GQ:PL	1:0,182:182:99:8208,0	0:149,0:149:99:0,1800
I	104352	G	A	6283.76	GT:AD:DP:GQ:PL	0:169,0:169:99:0,1800	1:1,159:160:99:6315,0
I	104469	T	C	6667.76	GT:AD:DP:GQ:PL	1:0,165:165:99:6699,0	0:143,0:143:99:0,1800
I	104595	G	A	5821.76	GT:AD:DP:GQ:PL	0:158,0:158:99:0,1800	1:0,147:147:99:5853,0
I	105132	G	A	6341.76	GT:AD:DP:GQ:PL	0:149,0:149:99:0,1800	1:0,163:163:99:6373,0
I	105777	T	G	9262.76	GT:AD:DP:GQ:PL	0:149,0:149:99:0,1800	1:1,205:208:99:9294,0
I	105783	A	G	9524.76	GT:AD:DP:GQ:PL	0:149,0:149:99:0,1800	1:1,211:212:99:9556,0
I	106104	C	T	4513.76	GT:AD:DP:GQ:PL	0:125,0:125:99:0,1800	1:0,99:99:99:4545,0
I	106112	C	T	4368.76	GT:AD:DP:GQ:PL	0:125,0:125:99:0,1800	1:0,97:97:99:4400,0
I	106156	T	C	4466.76	GT:AD:DP:GQ:PL	0:125,0:125:99:0,1800	1:0,112:112:99:4498,0
I	106778	G	A	7266.76	GT:AD:DP:GQ:PL	0:125,0:125:99:0,1800	1:0,187:187:99:7298,0
I	107334	G	A	6924.76	GT:AD:DP:GQ:PL	0:141,0:141:99:0,1800	1:0,175:175:99:6956,0
I	108060	T	C	7218.76	GT:AD:DP:GQ:PL	1:1,162:163:99:7250,0	0:175,0:175:99:0,1800
I	108063	C	T	7182.76	GT:AD:DP:GQ:PL	1:1,161:162:99:7214,0	0:175,0:175:99:0,1800
I	108813	G	A	3754.76	GT:AD:DP:GQ:PL	0:109,0:109:99:0,1800	1:0,98:98:99:3786,0
I	108943	T	G	5525.76	GT:AD:DP:GQ:PL	1:0,127:127:99:5557,0	0:121,0:121:99:0,1800
I	108967	T	C	5809.76	GT:AD:DP:GQ:PL	1:0,137:137:99:5841,0	0:121,0:121:99:0,1800
I	109042	C	T	5830.76	GT:AD:DP:GQ:PL	1:0,148:148:99:5862,0	0:121,0:121:99:0,1800
I	109668	C	T	6982.76	GT:AD:DP:GQ:PL	0:135,0:135:99:0,1800	1:1,177:178:99:7014,0
I	110186	A	G	8432.76	GT:AD:DP:GQ:PL	0:172,0:172:99:0,1800	1:0,192:192:99:8464,0
I	111581	G	A	6862.76	GT:AD:DP:GQ:PL	0:145,0:145:99:0,1800	1:0,175:175:99:6894,0
I	111983	C	T	7207.76	GT:AD:DP:GQ:PL	1:0,163:163:99:7239,0	0:186,0:186:99:0,1800
I	111986	T	C	7232.76	GT:AD:DP:GQ:PL	1:0,163:163:99:7264,0	0:186,0:186:99:0,1800
I	112117	C	T	6130.76	GT:AD:DP:GQ:PL	1:0,133:133:99:6162,0	0:186,0:186:99:0,1800
I	112184	T	C	6587.76	GT:AD:DP:GQ:PL	1:0,151:151:99:6619,0	0:172,0:172:99:0,1485
I	112207	A	G	7067.76	GT:AD:DP:GQ:PL	1:0,154:154:99:7099,0	0:172,0:172:99:0,1485
I	112232	G	A	6526.76	GT:AD:DP:GQ:PL	1:0,149:149:99:6558,0	0:172,0:172:99:0,1485
I	112339	A	G	5399.76	GT:AD:DP:GQ:PL	1:0,133:133:99:5431,0	0:172,0:172:99:0,1485
I	112373	C	G	6217.76	GT:AD:DP:GQ:PL	1:0,155:155:99:6249,0	0:172,0:172:99:0,1485
I	112796	A	G	7298.76	GT:AD:DP:GQ:PL	1:0,186:186:99:7330,0	0:172,0:172:99:0,1485
I	112808	C	T	7257.76	GT:AD:DP:GQ:PL	1:0,184:184:99:7289,0	0:172,0:172:99:0,1485
I	113259	G	T	8387.76	GT:AD:DP:GQ:PL	0:172,0:172:99:0,1800	1:1,211:212:99:8419,0
I	113665	A	G	6515.76	GT:AD:DP:GQ:PL	1:0,164:164:99:6547,0	0:180,0:180:99:0,1800
I	114112	C	T	7922.76	GT:AD:DP:GQ:PL	0:168,0:168:99:0,1800	1:0,175:175:99:7954,0
I	114258	G	C	6912.76	GT:AD:DP:GQ:PL	0:152,0:152:99:0,1800	1:0,167:167:99:6944,0
I	114357	C	A	6623.76	GT:AD:DP:GQ:PL	0:152,0:152:99:0,1800	1:0,179:179:99:6655,0
I	114409	A	G	6952.76	GT:AD:DP:GQ:PL	0:152,0:152:99:0,1800	1:0,172:172:99:6984,0
I	115062	G	A	6516.76	GT:AD:DP:GQ:PL	1:0,164:164:99:6548,0	0:167,0:167:99:0,1800
I	115182	T	C	6444.76	GT:AD:DP:GQ:PL	0:155,0:155:99:0,1800	1:0,150:150:99:6476,0
I	116206	G	A	6667.76	GT:AD:DP:GQ:PL	0:153,0:153:99:0,1800	1:1,169:170:99:6699,0
I	116238	A	T	6591.76	GT:AD:DP:GQ:PL	0:153,0:153:99:0,1800	1:0,164:164:99:6623,0
I	118723	A	G	6138.76	GT:AD:DP:GQ:PL	0:117,0:117:99:0,1800	1:0,156:156:99:6170,0
I	118765	G	A	6641.76	GT:AD:DP:GQ:PL	1:0,167:167:99:6673,0	0:147,0:147:99:0,1800
I	119050	C	T	7694.76	GT:AD:DP:GQ:PL	1:0,185:185:99:7726,0	0:70,0:70:99:0,1800
I	119167	C	G	6898.76	GT:AD:DP:GQ:PL	1:1,178:179:99:6930,0	0:70,0:70:99:0,1800
I	119242	C	T	7675.76	GT:AD:DP:GQ:PL	1:0,197:197:99:7707,0	0:70,0:70:99:0,1800
I	119599	C	T	2634.76	GT:AD:DP:GQ:PL	0:134,0:134:99:0,1800	1:1,65:66:99:2666,0
I	119668	ATATG	A	1922.72	GT:AD:DP:GQ:PL	0:134,0:134:99:0,1800	1:0,44:44:99:1963,0
I	120274	T	G	6079.76	GT:AD:DP:GQ:PL	0:134,0:134:99:0,1800	1:0,159:159:99:6111,0
I	122576	C	A	6617.76	GT:AD:DP:GQ:PL	0:150,0:150:99:0,1800	1:0,163:163:99:6649,0
I	123374	C	A	8462.76	GT:AD:DP:GQ:PL	1:0,194:194:99:8494,0	0:161,0:161:99:0,1800
I	123482	T	C	6919.76	GT:AD:DP:GQ:PL	0:179,0:179:99:0,1800	1:0,178:178:99:6951,0
I	124059	C	T	7270.76	GT:AD:DP:GQ:PL	0:141,0:141:99:0,1800	1:0,195:195:99:7302,0
I	124462	T	A	4679.76	GT:AD:DP:GQ:PL	1:4,104:108:99:4711,0	0:38,0:38:99:0,1244
I	124494	C	A	1268.76	GT:AD:DP:GQ:PL	0:118,0:118:99:0,1800	1:0,36:36:99:1300,0
I	124942	T	C	7768.76	GT:AD:DP:GQ:PL	0:150,0:150:99:0,1800	1:0,188:188:99:7800,0
I	124979	A	G	7794.76	GT:AD:DP:GQ:PL	0:150,0:150:99:0,1800	1:0,192:192:99:7826,0
I	125151	G	A	6751.76	GT:AD:DP:GQ:PL	1:0,156:156:99:6783,0	0:216,0:216:99:0,1800
I	125169	C	G	8647.76	GT:AD:DP:GQ:PL	0:148,0:148:99:0,1800	1:0,213:213:99:8679,0
I	125382	T	C	7398.76	GT:AD:DP:GQ:PL	0:148,0:148:99:0,1800	1:0,182:182:99:7430,0
I	125616	C	T	7415.76	GT:AD:DP:GQ:PL	1:0,163:163:99:7447,0	0:171,0:171:99:0,1800
I	125619	T	C	7320.76	GT:AD:DP:GQ:PL	1:0,162:162:99:7352,0	0:171,0:171:99:0,1800
I	126630	A	T	6298.76	GT:AD:DP:GQ:PL	0:107,0:107:99:0,1260	1:0,160:160:99:6330,0
I	126897	C	T	1180.76	GT:AD:DP:GQ:PL	1:2,27:29:99:1212,0	0:62,0:62:99:0,766
I	127023	G	A	5057.76	GT:AD:DP:GQ:PL	1:0,137:137:99:5089,0	0:59,0:59:99:0,1535
I	127029	C	T	4887.76	GT:AD:DP:GQ:PL	0:152,0:152:99:0,1800	1:0,132:132:99:4919,0
I	127396	C	T	6662.76	GT:AD:DP:GQ:PL	1:0,164:164:99:6694,0	0:159,0:159:99:0,1800
I	128001	C	T	4819.76	GT:AD:DP:GQ:PL	1:0,122:122:99:4851,0	0:60,0:60:99:0,765
I	128049	C	G	3405.76	GT:AD:DP:GQ:PL	1:0,89:89:99:3437,0	0:60,0:60:99:0,765
I	128121	C	T	878.76	GT:AD:DP:GQ:PL	1:0,23:23:99:910,0	0:44,0:44:99:0,135
I	128435	G	A	6721.76	GT:AD:DP:GQ:PL	1:1,170:171:99:6753,0	0:179,0:179:99:0,1800
I	128518	A	G	8221.76	GT:AD:DP:GQ:PL	0:155,0:155:99:0,1800	1:0,204:204:99:8253,0
I	128864	C	T	7561.76	GT:AD:DP:GQ:PL	1:0,172:172:99:7593,0	0:176,0:176:99:0,1800
I	129386	T	C	7175.76	GT:AD:DP:GQ:PL	1:0,178:178:99:7207,0	0:116,0:116:99:0,1800
I	129629	T	C	7970.76	GT:AD:DP:GQ:PL	0:142,0:142:99:0,1800	1:0,197:197:99:8002,0
I	129656	C	T	7472.76	GT:AD:DP:GQ:PL	0:142,0:142:99:0,1800	1:0,190:190:99:7504,0
I	130254	T	C	5966.76	GT:AD:DP:GQ:PL	1:0,148:148:99:5998,0	0:151,0:151:99:0,1800
I	130454	A	G	6547.76	GT:AD:DP:GQ:PL	1:1,170:171:99:6579,0	0:151,0:151:99:0,1800
I	131245	C	T	5485.76	GT:AD:DP:GQ:PL	1:0,141:141:99:5517,0	0:158,0:158:99:0,1800
I	131283	C	A	7117.76	GT:AD:DP:GQ:PL	0:144,0:144:99:0,1800	1:0,179:179:99:7149,0
I	134256	T	G	7209.76	GT:AD:DP:GQ:PL	1:3,196:199:99:7241,0	0:147,0:147:99:0,1800
I	134328	C	A	7383.76	GT:AD:DP:GQ:PL	1:3,184:187:99:7415,0	0:147,0:147:99:0,1800
I	134520	T	C	6381.76	GT:AD:DP:GQ:PL	0:180,0:180:99:0,1800	1:0,145:145:99:6413,0
I	134662	G	A	7269.76	GT:AD:DP:GQ:PL	1:1,186:187:99:7301,0	0:151,0:151:99:0,1800
I	136160	C	T	6075.76	GT:AD:DP:GQ:PL	1:0,152:152:99:6107,0	0:111,0:111:99:0,1800
I	136254	T	C	6789.76	GT:AD:DP:GQ:PL	1:0,166:166:99:6821,0	0:111,0:111:99:0,1800
I	137159	G	A	7572.76	GT:AD:DP:GQ:PL	1:0,183:183:99:7604,0	0:183,0:183:99:0,1800
I	138160	T	C	7277.76	GT:AD:DP:GQ:PL	1:0,179:179:99:7309,0	0:105,0:105:99:0,765
I	138499	G	A	7027.76	GT:AD:DP:GQ:PL	1:0,175:175:99:7059,0	0:105,0:105:99:0,765
I	138599	T	C	6285.76	GT:AD:DP:GQ:PL	1:0,165:165:99:6317,0	0:105,0:105:99:0,765
I	138650	A	G	4531.76	GT:AD:DP:GQ:PL	1:0,123:123:99:4563,0	0:105,0:105:99:0,765
I	138780	C	CTGAGAAATGGGGGAATGTTGAGATAATTGTTGGGATTCCATTGTTGATAAAGGCTATAATATTAGGT	1275.72	GT:AD:DP:GQ:PL	1:7,37:44:99:1316,0	0:105,0:105:99:0,765
I	139260	A	AT	1952.72	GT:AD:DP:GQ:PL	0:77,0:77:99:0,128	1:0,47:47:99:1993,0
I	139263	T	TA	4536.72	GT:AD:DP:GQ:PL	1:0,104:104:99:4577,0	0:98,0:98:99:0,1800
I	139305	C	T	2931.76	GT:AD:DP:GQ:PL	1:0,72:72:99:2963,0	0:39,0:39:99:0,180
I	139387	T	TAGA	3629.72	GT:AD:DP:GQ:PL	1:0,81:81:99:3670,0	0:24,0:24:99:0,873
I	139404	GTATA	G	3768.72	GT:AD:DP:GQ:PL	1:0,86:86:99:3809,0	0:24,0:24:99:0,873
I	139598	G	C	6519.76	GT:AD:DP:GQ:PL	0:41,0:41:99:0,1607	1:0,161:161:99:6551,0
I	141878	T	C	3668.76	GT:AD:DP:GQ:PL	0:117,0:117:99:0,1800	1:1,88:89:99:3700,0
I	141984	T	C	3520.76	GT:AD:DP:GQ:PL	0:117,0:117:99:0,1800	1:0,88:88:99:3552,0
I	142582	C	T	6198.76	GT:AD:DP:GQ:PL	1:0,153:153:99:6230,0	0:95,0:95:99:0,135
I	143806	T	C	7049.76	GT:AD:DP:GQ:PL	1:0,179:179:99:7081,0	0:135,0:135:99:0,1800
I	143822	C	A	6469.76	GT:AD:DP:GQ:PL	0:182,0:182:99:0,1800	1:0,168:168:99:6501,0
I	144303	A	G	6811.76	GT:AD:DP:GQ:PL	1:0,174:174:99:6843,0	0:153,0:153:99:0,1800
I	145429	G	A	5680.76	GT:AD:DP:GQ:PL	0:153,0:153:99:0,1800	1:0,138:138:99:5712,0
I	146021	C	G	7462.76	GT:AD:DP:GQ:PL	0:153,0:153:99:0,1800	1:0,185:185:99:7494,0
I	146527	G	C	6388.76	GT:AD:DP:GQ:PL	1:0,165:165:99:6420,0	0:151,0:151:99:0,1800
I	146659	A	G	6841.76	GT:AD:DP:GQ:PL	0:141,0:141:99:0,1800	1:0,174:174:99:6873,0
I	146820	T	C	7142.76	GT:AD:DP:GQ:PL	0:141,0:141:99:0,1800	1:0,172:172:99:7174,0
I	148974	C	G	5910.76	GT:AD:DP:GQ:PL	1:0,158:158:99:5942,0	0:154,0:154:99:0,1800
I	150002	T	C	5757.76	GT:AD:DP:GQ:PL	1:1,146:147:99:5789,0	0:181,0:181:99:0,1800
I	150391	A	G	6190.76	GT:AD:DP:GQ:PL	0:163,0:163:99:0,1800	1:0,153:153:99:6222,0
I	150438	C	T	7671.76	GT:AD:DP:GQ:PL	1:0,180:180:99:7703,0	0:25,0:25:99:0,965
I	150522	A	G	6626.76	GT:AD:DP:GQ:PL	1:0,169:172:99:6658,0	0:25,0:25:99:0,965
I	151349	A	T	4480.76	GT:AD:DP:GQ:PL	1:0,111:111:99:4512,0	0:25,0:25:99:0,965
I	151526	A	G	909.76	GT:AD:DP:GQ:PL	0:104,0:104:99:0,1800	1:0,25:25:99:941,0
I	151834	C	A	6000.76	GT:AD:DP:GQ:PL	0:104,0:104:99:0,1800	1:0,155:155:99:6032,0
I	151874	G	GT	3785.72	GT:AD:DP:GQ:PL	0:104,0:104:99:0,1800	1:1,124:125:99:3826,0
I	151963	T	A	3858.76	GT:AD:DP:GQ:PL	0:104,0:104:99:0,1800	1:0,104:104:99:3890,0
I	152061	T	C	2306.76	GT:AD:DP:GQ:PL	1:0,60:60:99:2338,0	0:46,0:46:99:0,675
I	152233	A	G	3596.76	GT:AD:DP:GQ:PL	0:120,0:120:99:0,1800	1:0,86:86:99:3628,0
I	152336	A	G	5863.76	GT:AD:DP:GQ:PL	0:120,0:120:99:0,1800	1:0,154:154:99:5895,0
I	152728	G	A	8053.76	GT:AD:DP:GQ:PL	0:120,0:120:99:0,1800	1:0,206:206:99:8085,0
I	154533	A	T	8690.76	GT:AD:DP:GQ:PL	0:102,0:102:99:0,1692	1:0,214:214:99:8722,0
I	154817	GT	G	879.72	GT:AD:DP:GQ:PL	0:102,0:102:99:0,1692	1:5,38:43:99:920,0
I	154851	T	TC	1935.72	GT:AD:DP:GQ:PL	0:102,0:102:99:0,1692	1:0,53:53:99:1976,0
I	155562	T	G	6735.76	GT:AD:DP:GQ:PL	0:102,0:102:99:0,1692	1:0,167:167:99:6767,0
I	156072	A	G	6679.76	GT:AD:DP:GQ:PL	1:0,174:174:99:6711,0	0:163,0:163:99:0,1800
I	156174	T	G	6465.76	GT:AD:DP:GQ:PL	0:159,0:159:99:0,1800	1:0,166:168:99:6497,0
I	156314	T	C	7528.76	GT:AD:DP:GQ:PL	0:159,0:159:99:0,1800	1:0,167:167:99:7560,0
I	156315	A	G	7528.76	GT:AD:DP:GQ:PL	0:159,0:159:99:0,1800	1:0,167:167:99:7560,0
I	156316	G	A	7528.76	GT:AD:DP:GQ:PL	0:159,0:159:99:0,1800	1:0,166:166:99:7560,0
I	156383	T	G	7679.76	GT:AD:DP:GQ:PL	0:159,0:159:99:0,1800	1:0,173:173:99:7711,0
I	156393	G	T	7688.76	GT:AD:DP:GQ:PL	0:159,0:159:99:0,1800	1:0,168:168:99:7720,0
I	156394	G	A	7650.76	GT:AD:DP:GQ:PL	0:159,0:159:99:0,1800	1:0,164:166:99:7682,0
I	156403	T	C	7665.76	GT:AD:DP:GQ:PL	0:159,0:159:99:0,1800	1:0,171:171:99:7697,0
I	156451	TG	T	7488.72	GT:AD:DP:GQ:PL	0:159,0:159:99:0,1800	1:0,167:167:99:7529,0
I	156453	G	T	7497.76	GT:AD:DP:GQ:PL	0:159,0:159:99:0,1800	1:0,168:168:99:7529,0
I	156479	G	A	7167.76	GT:AD:DP:GQ:PL	0:159,0:159:99:0,1800	1:0,165:165:99:7199,0
I	156494	G	A	7045.76	GT:AD:DP:GQ:PL	0:159,0:159:99:0,1800	1:0,154:154:99:7077,0
I	156518	T	C	6572.76	GT:AD:DP:GQ:PL	0:159,0:159:99:0,1800	1:0,145:145:99:6604,0
I	156538	T	C	6566.76	GT:AD:DP:GQ:PL	0:159,0:159:99:0,1800	1:0,145:145:99:6598,0
I	156554	C	A	6295.76	GT:AD:DP:GQ:PL	0:159,0:159:99:0,1800	1:0,143:143:99:6327,0
I	156584	T	C	1466.76	GT:AD:DP:GQ:PL	0:159,0:159:99:0,1800	1:0,37:37:99:1498,0
I	156614	T	A	2295.76	GT:AD:DP:GQ:PL	0:159,0:159:99:0,1800	1:0,52:52:99:2327,0
I	156615	C	T	2295.76	GT:AD:DP:GQ:PL	0:159,0:159:99:0,1800	1:0,52:52:99:2327,0
I	156651	A	G	3110.76	GT:AD:DP:GQ:PL	0:159,0:159:99:0,1800	1:0,73:73:99:3142,0
I	156666	G	A	3210.76	GT:AD:DP:GQ:PL	0:159,0:159:99:0,1800	1:0,76:76:99:3242,0
I	156693	G	GT	1699.72	GT:AD:DP:GQ:PL	0:159,0:159:99:0,1800	1:4,63:73:99:1740,0
I	156755	T	C	5754.76	GT:AD:DP:GQ:PL	1:0,154:154:99:5786,0	0:110,0:110:99:0,1800
I	156835	G	A	5271.76	GT:AD:DP:GQ:PL	0:152,0:152:99:0,1800	1:0,134:134:99:5303,0
I	156949	T	C	7054.76	GT:AD:DP:GQ:PL	0:152,0:152:99:0,1800	1:0,176:176:99:7086,0
I	157114	A	G	7841.76	GT:AD:DP:GQ:PL	0:152,0:152:99:0,1800	1:0,199:199:99:7873,0
I	157134	G	A	7665.76	GT:AD:DP:GQ:PL	0:152,0:152:99:0,1800	1:0,194:194:99:7697,0
I	157339	C	T	6682.76	GT:AD:DP:GQ:PL	0:152,0:152:99:0,1800	1:0,174:174:99:6714,0
I	157428	G	A	6812.76	GT:AD:DP:GQ:PL	0:152,0:152:99:0,1800	1:0,178:178:99:6844,0
I	157912	C	G	8407.76	GT:AD:DP:GQ:PL	0:152,0:152:99:0,1800	1:0,195:195:99:8439,0
I	157927	T	A	8405.76	GT:AD:DP:GQ:PL	0:152,0:152:99:0,1800	1:0,188:188:99:8437,0
I	158089	A	G	7735.76	GT:AD:DP:GQ:PL	0:152,0:152:99:0,1800	1:0,203:203:99:7767,0
I	158141	G	A	7387.76	GT:AD:DP:GQ:PL	0:152,0:152:99:0,1800	1:0,193:193:99:7419,0
I	158200	A	G	7294.76	GT:AD:DP:GQ:PL	0:152,0:152:99:0,1800	1:0,182:182:99:7326,0
I	159408	C	T	7021.76	GT:AD:DP:GQ:PL	0:151,0:151:99:0,1800	1:0,180:180:99:7053,0
I	159639	C	T	7621.76	GT:AD:DP:GQ:PL	1:0,173:173:99:7653,0	0:177,0:177:99:0,1800
I	159670	A	C	6962.76	GT:AD:DP:GQ:PL	0:171,0:171:99:0,1800	1:0,177:177:99:6994,0
I	159799	G	A	6401.76	GT:AD:DP:GQ:PL	1:1,162:163:99:6433,0	0:123,0:123:99:0,1800
I	159805	G	T	4666.76	GT:AD:DP:GQ:PL	0:162,0:162:99:0,225	1:0,119:119:99:4698,0
I	160023	C	G	5750.76	GT:AD:DP:GQ:PL	0:111,0:111:99:0,225	1:0,144:144:99:5782,0
I	160074	AT	A	3431.72	GT:AD:DP:GQ:PL	1:0,101:101:99:3472,0	0:154,0:154:99:0,1800
I	160098	A	C	5237.76	GT:AD:DP:GQ:PL	0:45,0:45:99:0,270	1:0,134:134:99:5269,0
I	160149	T	TG	2923.72	GT:AD:DP:GQ:PL	0:45,0:45:99:0,270	1:0,74:74:99:2964,0
I	166204	T	C	5588.76	GT:AD:DP:GQ:PL	0:50,0:50:99:0,1800	1:0,131:131:99:5620,0
I	166230	T	C	3789.76	GT:AD:DP:GQ:PL	1:0,98:98:99:3821,0	0:133,0:133:99:0,1800
I	166238	C	A	7782.76	GT:AD:DP:GQ:PL	0:100,0:100:99:0,1800	1:0,170:170:99:7814,0
I	166354	T	C	5902.76	GT:AD:DP:GQ:PL	1:0,132:132:99:5934,0	0:187,0:187:99:0,1800
I	166730	G	A	8257.76	GT:AD:DP:GQ:PL	1:0,185:185:99:8289,0	0:138,0:138:99:0,1800
I	168312	T	G	5515.76	GT:AD:DP:GQ:PL	1:0,142:142:99:5547,0	0:147,0:147:99:0,1800
I	168335	G	A	6617.76	GT:AD:DP:GQ:PL	0:145,0:145:99:0,1800	1:0,168:168:99:6649,0
I	168451	T	C	7019.76	GT:AD:DP:GQ:PL	1:0,173:173:99:7051,0	0:177,0:177:99:0,1800
I	168455	A	G	7444.76	GT:AD:DP:GQ:PL	0:131,0:131:99:0,1800	1:0,186:186:99:7476,0
I	169650	A	G	6751.76	GT:AD:DP:GQ:PL	0:131,0:131:99:0,1800	1:0,172:172:99:6783,0
I	171389	A	G	7098.76	GT:AD:DP:GQ:PL	1:0,172:172:99:7130,0	0:64,0:64:99:0,855
I	171961	AT	A	2946.72	GT:AD:DP:GQ:PL	1:0,67:67:99:2987,0	0:64,0:64:99:0,855
I	171975	A	G	3006.76	GT:AD:DP:GQ:PL	1:0,66:66:99:3038,0	0:64,0:64:99:0,855
I	172008	G	GA	544.72	GT:AD:DP:GQ:PL	0:133,0:133:99:0,1800	1:3,21:25:99:585,0
I	172022	A	G	2805.76	GT:AD:DP:GQ:PL	1:0,83:83:99:2837,0	0:67,0:67:99:0,1800
I	172092	G	A	3246.76	GT:AD:DP:GQ:PL	0:148,0:148:99:0,1800	1:0,72:72:99:3278,0
I	172585	A	T	7642.76	GT:AD:DP:GQ:PL	1:0,191:191:99:7674,0	0:148,0:148:99:0,1800
I	172844	C	T	7652.76	GT:AD:DP:GQ:PL	1:0,172:172:99:7684,0	0:148,0:148:99:0,1800
I	172853	G	A	7771.76	GT:AD:DP:GQ:PL	1:0,177:177:99:7803,0	0:148,0:148:99:0,1800
I	172970	C	T	6678.76	GT:AD:DP:GQ:PL	1:0,166:166:99:6710,0	0:148,0:148:99:0,1800
I	173966	A	G	6714.76	GT:AD:DP:GQ:PL	1:0,166:166:99:6746,0	0:166,0:166:99:0,1800
I	174356	C	T	6566.76	GT:AD:DP:GQ:PL	0:167,0:167:99:0,1800	1:0,164:164:99:6598,0
I	174371	T	C	6446.76	GT:AD:DP:GQ:PL	1:0,161:161:99:6478,0	0:148,0:148:99:0,1800
I	174746	T	G	7168.76	GT:AD:DP:GQ:PL	0:145,0:145:99:0,1800	1:0,180:180:99:7200,0
I	175354	G	T	7143.76	GT:AD:DP:GQ:PL	0:179,0:179:99:0,1800	1:0,177:177:99:7175,0
I	175805	T	TAA	4910.76	GT:AD:DP:GQ:PL	0:186,0:186:99:0,180	1:0,122:124:99:4942,0
I	176169	C	T	6602.76	GT:AD:DP:GQ:PL	1:1,161:162:99:6634,0	0:89,0:89:99:0,1800
I	176209	T	G	7203.76	GT:AD:DP:GQ:PL	1:0,165:165:99:7235,0	0:89,0:89:99:0,1800
I	176271	C	T	7600.76	GT:AD:DP:GQ:PL	1:0,162:162:99:7632,0	0:71,0:71:99:0,1800
I	176275	A	C	7618.76	GT:AD:DP:GQ:PL	1:0,165:165:99:7650,0	0:71,0:71:99:0,1800
I	176280	T	C	7618.76	GT:AD:DP:GQ:PL	1:0,165:165:99:7650,0	0:71,0:71:99:0,1800
I	176293	C	T	7660.76	GT:AD:DP:GQ:PL	1:0,168:168:99:7692,0	0:71,0:71:99:0,1800
I	176304	C	T	7478.76	GT:AD:DP:GQ:PL	1:0,167:167:99:7510,0	0:71,0:71:99:0,1800
I	176368	C	T	2526.76	GT:AD:DP:GQ:PL	0:109,0:109:99:0,405	1:0,70:70:99:2558,0
I	176580	C	CT	738.72	GT:AD:DP:GQ:PL	1:4,34:38:99:779,0	0:22,0:22:99:0,615
I	176694	A	G	3742.76	GT:AD:DP:GQ:PL	0:115,0:115:99:0,1800	1:0,91:91:99:3774,0
I	176713	A	G	5226.76	GT:AD:DP:GQ:PL	1:1,142:143:99:5258,0	0:98,0:98:99:0,1800
I	177840	C	T	7949.76	GT:AD:DP:GQ:PL	1:0,198:198:99:7981,0	0:142,0:142:99:0,1800
I	177991	A	G	7558.76	GT:AD:DP:GQ:PL	1:0,197:197:99:7590,0	0:142,0:142:99:0,1800
I	178628	A	T	6732.76	GT:AD:DP:GQ:PL	0:167,0:167:99:0,1800	1:1,173:174:99:6764,0
I	179149	G	C	3845.76	GT:AD:DP:GQ:PL	1:2,89:91:99:3877,0	0:118,0:118:99:0,1800
I	179247	T	C	2976.76	GT:AD:DP:GQ:PL	1:0,78:78:99:3008,0	0:114,0:114:99:0,1800
I	179355	C	T	6593.76	GT:AD:DP:GQ:PL	0:157,0:157:99:0,1800	1:0,148:148:99:6625,0
I	179372	C	A	7128.76	GT:AD:DP:GQ:PL	0:157,0:157:99:0,1800	1:1,164:165:99:7160,0
I	179437	C	G	6185.76	GT:AD:DP:GQ:PL	1:0,162:162:99:6217,0	0:164,0:164:99:0,1800
I	179619	G	A	6682.76	GT:AD:DP:GQ:PL	0:172,0:172:99:0,1800	1:1,168:169:99:6714,0
I	179772	T	C	8199.76	GT:AD:DP:GQ:PL	1:0,177:177:99:8231,0	0:198,0:198:99:0,1800
I	180123	T	C	6601.76	GT:AD:DP:GQ:PL	0:149,0:149:99:0,1800	1:0,142:142:99:6633,0
I	180603	C	T	8118.76	GT:AD:DP:GQ:PL	0:170,0:170:99:0,1800	1:0,181:181:99:8150,0
I	180818	C	A	7916.76	GT:AD:DP:GQ:PL	1:0,177:177:99:7948,0	0:162,0:162:99:0,1800
I	180822	T	A	8099.76	GT:AD:DP:GQ:PL	1:0,174:174:99:8131,0	0:162,0:162:99:0,1800
I	180829	T	TC	7833.72	GT:AD:DP:GQ:PL	1:0,172:172:99:7874,0	0:162,0:162:99:0,1800
I	180831	A	T	7932.76	GT:AD:DP:GQ:PL	1:0,171:171:99:7964,0	0:162,0:162:99:0,1800
I	180835	T	C	7798.76	GT:AD:DP:GQ:PL	1:0,171:171:99:7830,0	0:162,0:162:99:0,1800
I	180842	A	G	8091.76	GT:AD:DP:GQ:PL	1:0,174:174:99:8123,0	0:162,0:162:99:0,1800
I	180844	A	T	8001.76	GT:AD:DP:GQ:PL	1:0,178:178:99:8033,0	0:162,0:162:99:0,1800
I	180906	C	T	6846.76	GT:AD:DP:GQ:PL	1:0,172:172:99:6878,0	0:162,0:162:99:0,1800
I	180934	T	A	7762.76	GT:AD:DP:GQ:PL	1:0,176:176:99:7794,0	0:162,0:162:99:0,1800
I	180953	A	G	7998.76	GT:AD:DP:GQ:PL	1:0,182:182:99:8030,0	0:162,0:162:99:0,1800
I	180990	G	A	7602.76	GT:AD:DP:GQ:PL	1:0,172:172:99:7634,0	0:162,0:162:99:0,1800
I	180997	A	G	7732.76	GT:AD:DP:GQ:PL	1:0,166:166:99:7764,0	0:162,0:162:99:0,1800
I	181064	T	G	7406.76	GT:AD:DP:GQ:PL	1:1,171:172:99:7438,0	0:176,0:176:99:0,270
I	181197	G	A,T	13332.8	GT:AD:DP:GQ:PL	1:0,171,0:171:99:6768,0,6768	2:0,0,166:166:99:6593,6593,0
I	181318	C	T	5866.76	GT:AD:DP:GQ:PL	1:1,152:153:99:5898,0	0:170,0:170:99:0,1800
I	181491	C	T	7080.76	GT:AD:DP:GQ:PL	1:1,181:182:99:7112,0	0:170,0:170:99:0,1800
I	181595	C	T	7349.76	GT:AD:DP:GQ:PL	0:185,0:185:99:0,1800	1:0,188:188:99:7381,0
I	181647	T	A	8581.76	GT:AD:DP:GQ:PL	0:185,0:185:99:0,1800	1:0,194:194:99:8613,0
I	181657	C	G	6651.76	GT:AD:DP:GQ:PL	1:2,175:177:99:6683,0	0:209,0:209:99:0,1800
I	181662	G	T	8883.76	GT:AD:DP:GQ:PL	0:186,0:186:99:0,1800	1:2,199:201:99:8915,0
I	181663	T	A	9066.76	GT:AD:DP:GQ:PL	0:186,0:186:99:0,1800	1:0,197:199:99:9098,0
I	181684	TA	T	5821.72	GT:AD:DP:GQ:PL	0:186,0:186:99:0,1800	1:1,185:186:99:5862,0
I	182040	C	T	8467.76	GT:AD:DP:GQ:PL	1:0,187:187:99:8499,0	0:168,0:168:99:0,1800
I	182093	C	T	7049.76	GT:AD:DP:GQ:PL	0:111,0:111:99:0,1800	1:0,179:179:99:7081,0
I	182127	G	A	7530.76	GT:AD:DP:GQ:PL	0:111,0:111:99:0,1800	1:0,189:189:99:7562,0
I	182210	T	A	10407.8	GT:AD:DP:GQ:PL	0:111,0:111:99:0,1800	1:0,235:235:99:10439,0
I	182216	A	G	10448.8	GT:AD:DP:GQ:PL	0:111,0:111:99:0,1800	1:0,234:234:99:10480,0
I	182380	G	A	7681.76	GT:AD:DP:GQ:PL	0:111,0:111:99:0,1800	1:0,197:197:99:7713,0
I	182453	T	C	5836.76	GT:AD:DP:GQ:PL	0:111,0:111:99:0,1800	1:0,151:151:99:5868,0
I	182509	T	TA	2741.72	GT:AD:DP:GQ:PL	0:111,0:111:99:0,1800	1:3,97:108:99:2782,0
I	183077	G	A	6539.76	GT:AD:DP:GQ:PL	1:0,159:159:99:6571,0	0:54,0:54:99:0,675
I	183270	T	C	2156.76	GT:AD:DP:GQ:PL	0:69,0:69:99:0,810	1:0,67:67:99:2188,0
I	183353	C	T	4675.76	GT:AD:DP:GQ:PL	0:55,0:55:99:0,135	1:0,109:109:99:4707,0
I	183545	C	T	6576.76	GT:AD:DP:GQ:PL	0:284,0:284:99:0,1800	1:0,151:151:99:6608,0
I	183590	A	G	3583.76	GT:AD:DP:GQ:PL	0:284,0:284:99:0,1800	1:23,104:127:99:3615,0
I	183591	C	G	3650.76	GT:AD:DP:GQ:PL	0:284,0:284:99:0,1800	1:23,104:127:99:3682,0
I	183624	A	AG	4590.72	GT:AD:DP:GQ:PL	0:245,0:245:99:0,1800	1:11,114:125:99:4631,0
I	183626	A	AG	4725.72	GT:AD:DP:GQ:PL	0:245,0:245:99:0,1800	1:11,115:126:99:4766,0
I	183650	G	A	5637.76	GT:AD:DP:GQ:PL	0:245,0:245:99:0,1800	1:3,130:133:99:5669,0
I	186161	T	C	1941.76	GT:AD:DP:GQ:PL	0:81,0:81:99:0,1800	1:0,47:47:99:1973,0
I	186193	G	A	2353.76	GT:AD:DP:GQ:PL	0:81,0:81:99:0,1800	1:0,53:53:99:2385,0
I	186194	T	C	2353.76	GT:AD:DP:GQ:PL	0:81,0:81:99:0,1800	1:0,53:53:99:2385,0
I	186203	T	C	2353.76	GT:AD:DP:GQ:PL	0:81,0:81:99:0,1800	1:0,53:53:99:2385,0
I	186208	T	TA	2344.72	GT:AD:DP:GQ:PL	0:81,0:81:99:0,1800	1:0,53:53:99:2385,0
I	186211	T	TTATG	2254.72	GT:AD:DP:GQ:PL	0:81,0:81:99:0,1800	1:0,51:51:99:2295,0
I	186221	G	T	2263.76	GT:AD:DP:GQ:PL	0:81,0:81:99:0,1800	1:0,51:51:99:2295,0
I	186222	G	C	2263.76	GT:AD:DP:GQ:PL	0:81,0:81:99:0,1800	1:0,51:51:99:2295,0
I	186223	G	A	2263.76	GT:AD:DP:GQ:PL	0:81,0:81:99:0,1800	1:0,51:51:99:2295,0
I	186229	C	T	2263.76	GT:AD:DP:GQ:PL	0:81,0:81:99:0,1800	1:0,51:51:99:2295,0
I	186231	G	A	2263.76	GT:AD:DP:GQ:PL	0:81,0:81:99:0,1800	1:0,51:51:99:2295,0
I	186241	C	G	2263.76	GT:AD:DP:GQ:PL	0:81,0:81:99:0,1800	1:0,51:51:99:2295,0
I	186244	C	T	2263.76	GT:AD:DP:GQ:PL	0:81,0:81:99:0,1800	1:0,51:51:99:2295,0
I	186250	T	C	2263.76	GT:AD:DP:GQ:PL	0:81,0:81:99:0,1800	1:0,51:51:99:2295,0
I	186253	G	A	2263.76	GT:AD:DP:GQ:PL	0:81,0:81:99:0,1800	1:0,51:51:99:2295,0
I	186254	G	C	2263.76	GT:AD:DP:GQ:PL	0:81,0:81:99:0,1800	1:0,51:51:99:2295,0
I	186355	G	A	913.76	GT:AD:DP:GQ:PL	0:81,0:81:99:0,1800	1:0,21:21:99:945,0
I	186356	T	C	913.76	GT:AD:DP:GQ:PL	0:81,0:81:99:0,1800	1:0,21:21:99:945,0
I	186362	T	C	1003.76	GT:AD:DP:GQ:PL	0:81,0:81:99:0,1800	1:0,23:23:99:1035,0
I	186366	T	C	1138.76	GT:AD:DP:GQ:PL	0:81,0:81:99:0,1800	1:0,24:24:99:1170,0
I	186367	A	G	1228.76	GT:AD:DP:GQ:PL	0:81,0:81:99:0,1800	1:0,26:26:99:1260,0
I	186374	T	TGA	1489.72	GT:AD:DP:GQ:PL	0:81,0:81:99:0,1800	1:0,32:32:99:1530,0
I	186375	TGC	T	1489.72	GT:AD:DP:GQ:PL	0:81,0:81:99:0,1800	1:0,34:34:99:1530,0
I	186392	C	T	3883.76	GT:AD:DP:GQ:PL	0:81,0:81:99:0,1800	1:0,87:87:99:3915,0
I	186396	C	T	4371.76	GT:AD:DP:GQ:PL	0:81,0:81:99:0,1800	1:0,91:91:99:4403,0
I	186397	T	A	4416.76	GT:AD:DP:GQ:PL	0:81,0:81:99:0,1800	1:0,93:93:99:4448,0
I	186406	G	A	4663.76	GT:AD:DP:GQ:PL	0:81,0:81:99:0,1800	1:0,106:106:99:4695,0
I	186504	G	C	8542.76	GT:AD:DP:GQ:PL	0:81,0:81:99:0,1800	1:0,190:190:99:8574,0
I	186505	A	C	8542.76	GT:AD:DP:GQ:PL	0:81,0:81:99:0,1800	1:0,193:193:99:8574,0
I	186521	C	CT	6489.72	GT:AD:DP:GQ:PL	0:81,0:81:99:0,1800	1:1,194:195:99:6530,0
I	186725	C	T	7400.76	GT:AD:DP:GQ:PL	0:81,0:81:99:0,1800	1:0,200:200:99:7432,0
I	186807	C	A	8440.76	GT:AD:DP:GQ:PL	1:0,218:218:99:8472,0	0:168,0:168:99:0,1800
I	187010	T	A	6748.76	GT:AD:DP:GQ:PL	0:52,0:52:99:0,1665	1:0,177:177:99:6780,0
I	187154	G	GCAGCTCACTGTACACCAGCCATGATTTTGTCCCTGGTAATAGGGGTTTTGGTTTTATTAATTATATTCT	1831.72	GT:AD:DP:GQ:PL	1:0,43:43:99:1872,0	0:28,0:28:99:0,606
I	187369	T	G	1496.76	GT:AD:DP:GQ:PL	1:1,34:35:99:1528,0	0:28,0:28:99:0,606
I	187375	G	T	1757.76	GT:AD:DP:GQ:PL	1:1,42:43:99:1789,0	0:28,0:28:99:0,606
I	187376	G	A	1757.76	GT:AD:DP:GQ:PL	1:1,42:43:99:1789,0	0:28,0:28:99:0,606
I	187528	G	A	2126.76	GT:AD:DP:GQ:PL	1:0,49:49:99:2158,0	0:28,0:28:99:0,606
I	187530	A	C	2168.76	GT:AD:DP:GQ:PL	1:0,45:45:99:2200,0	0:28,0:28:99:0,606
I	187532	A	G	2083.76	GT:AD:DP:GQ:PL	1:0,45:45:99:2115,0	0:28,0:28:99:0,606
I	187535	G	A	2218.76	GT:AD:DP:GQ:PL	1:0,48:48:99:2250,0	0:28,0:28:99:0,606
I	187537	A	G	2218.76	GT:AD:DP:GQ:PL	1:0,48:48:99:2250,0	0:28,0:28:99:0,606
I	187539	C	T	2218.76	GT:AD:DP:GQ:PL	1:0,48:48:99:2250,0	0:28,0:28:99:0,606
I	187543	AGCC	A	2209.72	GT:AD:DP:GQ:PL	1:0,48:48:99:2250,0	0:28,0:28:99:0,606
I	187555	T	G	2398.76	GT:AD:DP:GQ:PL	1:0,53:53:99:2430,0	0:28,0:28:99:0,606
I	187557	A	T	2398.76	GT:AD:DP:GQ:PL	1:0,53:53:99:2430,0	0:28,0:28:99:0,606
I	187558	A	G	2353.76	GT:AD:DP:GQ:PL	1:0,54:54:99:2385,0	0:28,0:28:99:0,606
I	187561	C	T	2398.76	GT:AD:DP:GQ:PL	1:1,55:56:99:2430,0	0:28,0:28:99:0,606
I	187563	C	G	2443.76	GT:AD:DP:GQ:PL	1:1,54:55:99:2475,0	0:28,0:28:99:0,606
I	187566	AATCAAATG	A	2479.72	GT:AD:DP:GQ:PL	1:1,54:55:99:2520,0	0:28,0:28:99:0,606
I	187580	AC	A	2569.72	GT:AD:DP:GQ:PL	1:1,57:58:99:2610,0	0:28,0:28:99:0,606
I	187582	C	T	2533.76	GT:AD:DP:GQ:PL	1:1,58:59:99:2565,0	0:28,0:28:99:0,606
I	187585	T	A	2713.76	GT:AD:DP:GQ:PL	1:1,59:60:99:2745,0	0:28,0:28:99:0,606
I	187589	AC	A	2839.72	GT:AD:DP:GQ:PL	1:1,63:64:99:2880,0	0:28,0:28:99:0,606
I	187592	C	T	2893.76	GT:AD:DP:GQ:PL	1:1,61:62:99:2925,0	0:28,0:28:99:0,606
I	187593	C	A	2893.76	GT:AD:DP:GQ:PL	1:1,62:63:99:2925,0	0:28,0:28:99:0,606
I	187597	CGAAGCCGCTGAGTCTTCTAG	C	2839.72	GT:AD:DP:GQ:PL	1:1,63:64:99:2880,0	0:28,0:28:99:0,606
I	187622	A	ACTCTCC	2884.72	GT:AD:DP:GQ:PL	1:1,65:66:99:2925,0	0:28,0:28:99:0,606
I	187623	G	A	2893.76	GT:AD:DP:GQ:PL	1:1,61:62:99:2925,0	0:28,0:28:99:0,606
I	187625	G	T	2713.76	GT:AD:DP:GQ:PL	1:1,61:62:99:2745,0	0:28,0:28:99:0,606
I	187628	G	A	2803.76	GT:AD:DP:GQ:PL	1:1,63:64:99:2835,0	0:28,0:28:99:0,606
I	187629	G	A	2848.76	GT:AD:DP:GQ:PL	1:1,63:64:99:2880,0	0:28,0:28:99:0,606
I	187632	CG	C	2974.72	GT:AD:DP:GQ:PL	1:1,65:66:99:3015,0	0:28,0:28:99:0,606
I	187636	C	A	2983.76	GT:AD:DP:GQ:PL	1:1,68:69:99:3015,0	0:28,0:28:99:0,606
I	187641	T	C	2983.76	GT:AD:DP:GQ:PL	1:1,67:68:99:3015,0	0:28,0:28:99:0,606
I	187644	A	AAGT	2929.72	GT:AD:DP:GQ:PL	1:1,67:68:99:2970,0	0:28,0:28:99:0,606
I	187645	GC	G	2929.72	GT:AD:DP:GQ:PL	1:1,66:67:99:2970,0	0:28,0:28:99:0,606
I	187647	TC	T	2884.72	GT:AD:DP:GQ:PL	1:1,66:67:99:2925,0	0:28,0:28:99:0,606
I	187651	C	T	2893.76	GT:AD:DP:GQ:PL	1:1,66:67:99:2925,0	0:28,0:28:99:0,606
I	187652	A	T	2893.76	GT:AD:DP:GQ:PL	1:1,65:66:99:2925,0	0:28,0:28:99:0,606
I	187897	C	A	3316.76	GT:AD:DP:GQ:PL	0:64,0:64:99:0,1800	1:0,83:83:99:3348,0
I	188629	T	C	9100.76	GT:AD:DP:GQ:PL	0:146,0:146:99:0,1800	1:0,204:204:99:9132,0
I	188648	T	A	10049.8	GT:AD:DP:GQ:PL	0:146,0:146:99:0,1800	1:0,222:222:99:10081,0
I	188658	G	A	10115.8	GT:AD:DP:GQ:PL	0:146,0:146:99:0,1800	1:0,225:225:99:10147,0
I	188881	G	C	6866.76	GT:AD:DP:GQ:PL	1:0,190:190:99:6898,0	0:266,0:266:99:0,816
I	188939	A	G	7826.76	GT:AD:DP:GQ:PL	1:0,208:208:99:7858,0	0:266,0:266:99:0,816
I	189482	T	A	6329.76	GT:AD:DP:GQ:PL	0:148,0:148:99:0,1800	1:0,163:163:99:6361,0
I	189669	A	G	5314.76	GT:AD:DP:GQ:PL	0:148,0:148:99:0,1800	1:0,126:126:99:5346,0
I	189706	C	T	6466.76	GT:AD:DP:GQ:PL	1:0,165:165:99:6498,0	0:133,0:133:99:0,1800
I	189746	C	A	6818.76	GT:AD:DP:GQ:PL	1:0,150:150:99:6850,0	0:133,0:133:99:0,1800
I	189747	CCCA	C	6869.72	GT:AD:DP:GQ:PL	1:0,152:152:99:6910,0	0:133,0:133:99:0,1800
I	189752	T	C	6822.76	GT:AD:DP:GQ:PL	1:0,152:152:99:6854,0	0:133,0:133:99:0,1800
I	189816	C	CA	6523.72	GT:AD:DP:GQ:PL	1:0,144:144:99:6564,0	0:133,0:133:99:0,1800
I	189817	T	A	6622.76	GT:AD:DP:GQ:PL	1:0,144:144:99:6654,0	0:133,0:133:99:0,1800
I	189821	CGT	C	6652.72	GT:AD:DP:GQ:PL	1:0,144:144:99:6693,0	0:133,0:133:99:0,1800
I	189825	G	T	6436.76	GT:AD:DP:GQ:PL	1:0,143:143:99:6468,0	0:133,0:133:99:0,1800
I	190342	G	A	8202.76	GT:AD:DP:GQ:PL	0:126,0:126:99:0,1800	1:1,207:208:99:8234,0
I	191697	G	C	8459.76	GT:AD:DP:GQ:PL	0:148,0:148:99:0,1800	1:0,190:190:99:8491,0
I	192220	C	T	6886.76	GT:AD:DP:GQ:PL	0:142,0:142:99:0,1170	1:0,163:163:99:6918,0
I	192291	T	TTAC,TTACTAC	7000.73	GT:AD:DP:GQ:PL	1:2,92,1:95:99:3716,0,3911	2:0,4,73:77:99:3322,2946,0
I	192939	G	A	3987.76	GT:AD:DP:GQ:PL	1:0,116:116:99:4019,0	0:87,0:87:99:0,1800
I	193926	C	T	5116.76	GT:AD:DP:GQ:PL	1:0,128:128:99:5148,0	0:73,0:73:99:0,1800
I	193984	G	GATA	3249.72	GT:AD:DP:GQ:PL	1:1,75:76:99:3290,0	0:73,0:73:99:0,1800
I	194020	T	TATG	3910.76	GT:AD:DP:GQ:PL	1:1,82:85:99:3942,0	0:73,0:73:99:0,1800
I	194047	C	A	4195.76	GT:AD:DP:GQ:PL	1:0,105:105:99:4227,0	0:73,0:73:99:0,1800
I	194069	T	C	3872.76	GT:AD:DP:GQ:PL	0:115,0:115:99:0,1800	1:0,94:94:99:3904,0
I	194608	T	C	7068.76	GT:AD:DP:GQ:PL	0:142,0:142:99:0,1800	1:0,158:158:99:7100,0
I	194615	A	G	7141.76	GT:AD:DP:GQ:PL	0:142,0:142:99:0,1800	1:0,161:161:99:7173,0
I	194620	C	T	6467.76	GT:AD:DP:GQ:PL	1:0,167:167:99:6499,0	0:159,0:159:99:0,1800
I	194781	A	G	7537.76	GT:AD:DP:GQ:PL	1:0,170:170:99:7569,0	0:159,0:159:99:0,1800
I	194818	G	A	7767.76	GT:AD:DP:GQ:PL	0:178,0:178:99:0,1800	1:0,175:175:99:7799,0
I	194831	A	G	8122.76	GT:AD:DP:GQ:PL	0:178,0:178:99:0,1800	1:0,187:187:99:8154,0
I	195629	C	T	5554.76	GT:AD:DP:GQ:PL	1:1,149:150:99:5586,0	0:175,0:175:99:0,1800
I	197551	T	A	6869.76	GT:AD:DP:GQ:PL	0:166,0:166:99:0,1800	1:0,158:158:99:6901,0
I	198235	G	T	5998.76	GT:AD:DP:GQ:PL	1:0,131:131:99:6030,0	0:176,0:176:99:0,1800
I	198299	A	C	5704.76	GT:AD:DP:GQ:PL	1:0,131:131:99:5736,0	0:180,0:180:99:0,1800
I	198307	A	G	8248.76	GT:AD:DP:GQ:PL	0:136,0:136:99:0,1800	1:0,180:180:99:8280,0
I	198347	G	T	7393.76	GT:AD:DP:GQ:PL	0:140,0:140:99:0,1800	1:0,163:163:99:7425,0
I	198398	C	T	5838.76	GT:AD:DP:GQ:PL	1:0,131:131:99:5870,0	0:168,0:168:99:0,1170
I	198422	T	A,TA	9357.77	GT:AD:DP:GQ:PL	1:0,132,0:132:99:5876,0,5876	2:0,0,78:78:99:3510,3510,0
I	198514	C	A	5696.76	GT:AD:DP:GQ:PL	1:0,130:130:99:5728,0	0:246,0:246:99:0,598
I	198533	C	T	2602.76	GT:AD:DP:GQ:PL	0:227,0:227:99:0,1356	1:1,60:61:99:2634,0
I	198548	C	A	2848.76	GT:AD:DP:GQ:PL	0:232,0:232:99:0,1050	1:1,65:66:99:2880,0
I	198568	G	C	2488.76	GT:AD:DP:GQ:PL	0:218,0:218:99:0,1800	1:8,64:72:99:2520,0
I	198666	G	A	3765.76	GT:AD:DP:GQ:PL	0:162,0:162:99:0,1800	1:13,96:109:99:3797,0
I	206799	T	C	6326.76	GT:AD:DP:GQ:PL	0:198,0:198:99:0,1800	1:0,160:184:99:6358,0
I	219577	G	T	3944.76	GT:AD:DP:GQ:PL	1:0,132:132:99:3976,0	0:208,0:208:99:0,1800
I	221769	G	A	1656.76	GT:AD:DP:GQ:PL	1:0,54:54:99:1688,0	0:24,0:24:99:0,1063
I	221861	C	T	3712.76	GT:AD:DP:GQ:PL	1:0,125:125:99:3744,0	0:24,0:24:99:0,1063
I	221894	C	T	4183.76	GT:AD:DP:GQ:PL	1:0,138:138:99:4215,0	0:24,0:24:99:0,1063
I	222056	C	T	5758.76	GT:AD:DP:GQ:PL	1:0,184:184:99:5790,0	0:24,0:24:99:0,1063
I	222086	T	C	9029.76	GT:AD:DP:GQ:PL	1:0,198:198:99:9061,0	0:24,0:24:99:0,1063
I	222122	C	T	7432.76	GT:AD:DP:GQ:PL	1:0,237:237:99:7464,0	0:223,0:223:99:0,1800
I	222155	C	T	9137.76	GT:AD:DP:GQ:PL	1:0,293:293:99:9169,0	0:223,0:223:99:0,1800
I	222222	C	T	16933.8	GT:AD:DP:GQ:PL	1:0,368:368:99:16965,0	0:334,0:334:99:0,739
I	222236	T	C	12390.8	GT:AD:DP:GQ:PL	1:2,401:403:99:12422,0	0:370,0:370:62:0,62
I	222330	A	ACTGCATCCG	16797.7	GT:AD:DP:GQ:PL	1:0,375:375:99:16838,0	0:271,0:271:99:0,1800
I	223192	A	G	2356.76	GT:AD:DP:GQ:PL	1:0,64:64:99:2388,0	0:55,0:55:99:0,1260
I	225534	A	G	3090.76	GT:AD:DP:GQ:PL	0:152,0:152:99:0,1800	1:0,99:99:99:3122,0
I	225618	T	C	10312.8	GT:AD:DP:GQ:PL	1:0,224:224:99:10344,0	0:232,0:232:99:0,494
I	225621	T	C	10776.8	GT:AD:DP:GQ:PL	1:0,232:232:99:10808,0	0:232,0:232:99:0,494
I	225632	G	T	11164.8	GT:AD:DP:GQ:PL	1:0,238:238:99:11196,0	0:232,0:232:99:0,494
I	225636	T	C	11694.8	GT:AD:DP:GQ:PL	1:0,250:250:99:11726,0	0:232,0:232:99:0,494
I	225646	A	G	11762.8	GT:AD:DP:GQ:PL	1:0,278:278:99:11794,0	0:232,0:232:99:0,494
I	225711	A	G	18009.8	GT:AD:DP:GQ:PL	1:0,399:399:99:18041,0	0:232,0:232:99:0,494
I	225727	A	G	19250.8	GT:AD:DP:GQ:PL	1:0,426:426:99:19282,0	0:232,0:232:99:0,494
I	225738	C	T	19179.8	GT:AD:DP:GQ:PL	1:0,423:423:99:19211,0	0:232,0:232:99:0,494
I	225741	A	G	19048.8	GT:AD:DP:GQ:PL	1:0,418:418:99:19080,0	0:232,0:232:99:0,494
I	225745	A	G	18778.8	GT:AD:DP:GQ:PL	1:0,411:411:99:18810,0	0:232,0:232:99:0,494
I	225756	C	T	17473.8	GT:AD:DP:GQ:PL	1:0,383:383:99:17505,0	0:232,0:232:99:0,494
I	225765	C	T	16753.8	GT:AD:DP:GQ:PL	1:0,367:367:99:16785,0	0:207,0:207:99:0,1148
I	225767	G	A	16618.8	GT:AD:DP:GQ:PL	1:0,361:361:99:16650,0	0:207,0:207:99:0,1148
I	225772	G	T	16007.8	GT:AD:DP:GQ:PL	1:0,344:344:99:16039,0	0:207,0:207:99:0,1148
I	225780	T	C	15107.8	GT:AD:DP:GQ:PL	1:0,339:339:99:15139,0	0:207,0:207:99:0,1148
I	225812	G	A	11288.8	GT:AD:DP:GQ:PL	1:0,261:261:99:11320,0	0:207,0:207:99:0,1148
I	225819	C	T	11370.8	GT:AD:DP:GQ:PL	1:0,244:244:99:11402,0	0:207,0:207:99:0,1148
I	225822	A	T	11116.8	GT:AD:DP:GQ:PL	1:0,233:233:99:11148,0	0:207,0:207:99:0,1148
I	225826	C	T	10588.8	GT:AD:DP:GQ:PL	1:0,229:229:99:10620,0	0:207,0:207:99:0,1148
I	225828	A	G	10453.8	GT:AD:DP:GQ:PL	1:0,228:228:99:10485,0	0:207,0:207:99:0,1148
I	225843	A	G	9733.76	GT:AD:DP:GQ:PL	1:0,212:212:99:9765,0	0:58,0:58:99:0,327
I	225849	C	A	9103.76	GT:AD:DP:GQ:PL	1:0,198:198:99:9135,0	0:58,0:58:99:0,327
I	225858	C	G	8132.76	GT:AD:DP:GQ:PL	1:0,176:176:99:8164,0	0:58,0:58:99:0,327
I	225859	A	G	7952.76	GT:AD:DP:GQ:PL	1:0,173:173:99:7984,0	0:58,0:58:99:0,327
I	225879	C	T	6194.76	GT:AD:DP:GQ:PL	1:0,141:141:99:6226,0	0:58,0:58:99:0,327
I	226311	G	A	3781.76	GT:AD:DP:GQ:PL	1:0,120:120:99:3813,0	0:76,0:76:88:0,88
I	226327	G	A	4262.78	GT:AD:DP:GQ:PL	1:0,135:135:99:4294,0	0:88,0:88:25:0,25
I	226356	G	A	6606.89	GT:AD:DP:GQ:PL	1:0,146:146:99:6638,0	0:114,0:114:18:0,18
I	226365	C	T	6489.76	GT:AD:DP:GQ:PL	1:0,141:141:99:6521,0	0:114,0:114:99:0,214
I	226374	C	T	6583.76	GT:AD:DP:GQ:PL	1:0,146:146:99:6615,0	0:114,0:114:99:0,214
I	226377	C	T	6573.76	GT:AD:DP:GQ:PL	1:0,143:143:99:6605,0	0:114,0:114:99:0,214
II	6012	C	G	2848.76	GT:AD:DP:GQ:PL	0:157,0:157:99:0,1800	1:4,66:70:99:2880,0
II	6098	C	T	3661.76	GT:AD:DP:GQ:PL	0:179,0:179:99:0,1386	1:0,83:83:99:3693,0
II	6118	C	T	4014.76	GT:AD:DP:GQ:PL	0:201,0:201:99:0,1800	1:0,85:85:99:4046,0
II	6130	T	C	5541.76	GT:AD:DP:GQ:PL	1:3,136:139:99:5573,0	0:194,0:194:99:0,1170
II	6295	C	A	2173.76	GT:AD:DP:GQ:PL	1:5,56:61:99:2205,0	0:92,0:92:99:0,1800
II	6297	C	T	2263.76	GT:AD:DP:GQ:PL	1:3,54:57:99:2295,0	0:92,0:92:99:0,1800
II	6324	A	G	2385.76	GT:AD:DP:GQ:PL	0:62,0:62:99:0,765	1:3,57:60:99:2417,0
II	6325	CT	C	1390.72	GT:AD:DP:GQ:PL	1:0,31:31:99:1431,0	0:71,0:71:99:0,1800
II	6326	T	C,*	4102.77	GT:AD:DP:GQ:PL	2:0,0,31:31:99:1431,1431,0	1:0,59,0:59:99:2700,0,2700
II	7866	C	A	10676.8	GT:AD:DP:GQ:PL	0:29,0:29:99:0,180	1:0,241:241:99:10708,0
II	9528	G	C	3934.76	GT:AD:DP:GQ:PL	0:109,0:109:99:0,1800	1:0,90:90:99:3966,0
II	9834	T	C	5838.76	GT:AD:DP:GQ:PL	0:133,0:133:99:0,1800	1:0,128:128:99:5870,0
II	10180	T	C	6813.76	GT:AD:DP:GQ:PL	0:151,0:151:99:0,1800	1:0,170:170:99:6845,0
II	10401	G	A	4894.76	GT:AD:DP:GQ:PL	1:0,129:129:99:4926,0	0:128,0:128:99:0,1800
II	10556	T	C	6387.76	GT:AD:DP:GQ:PL	0:129,0:129:99:0,1800	1:0,146:146:99:6419,0
II	10601	A	G	5949.76	GT:AD:DP:GQ:PL	0:135,0:135:99:0,1800	1:0,133:136:99:5981,0
II	10637	T	A	6027.76	GT:AD:DP:GQ:PL	0:162,0:162:99:0,1800	1:0,135:135:99:6059,0
II	11072	T	C	7854.76	GT:AD:DP:GQ:PL	0:140,0:140:99:0,1800	1:0,195:195:99:7886,0
II	11693	C	T	6298.76	GT:AD:DP:GQ:PL	1:0,159:159:99:6330,0	0:165,0:165:99:0,1800
II	11960	G	T	6097.76	GT:AD:DP:GQ:PL	1:1,154:155:99:6129,0	0:165,0:165:99:0,1800
II	12098	T	C	6340.76	GT:AD:DP:GQ:PL	0:148,0:148:99:0,1800	1:0,158:158:99:6372,0
II	12179	C	T	6238.76	GT:AD:DP:GQ:PL	0:148,0:148:99:0,1800	1:0,152:152:99:6270,0
II	12511	A	G	4826.76	GT:AD:DP:GQ:PL	1:3,129:132:99:4858,0	0:142,0:142:99:0,1800
II	12578	A	G	5897.76	GT:AD:DP:GQ:PL	0:146,0:146:99:0,1800	1:0,141:141:99:5929,0
II	12584	A	G	4728.76	GT:AD:DP:GQ:PL	1:2,118:120:99:4760,0	0:138,0:138:99:0,1800
II	12656	G	A	5213.76	GT:AD:DP:GQ:PL	1:1,132:133:99:5245,0	0:138,0:138:99:0,1800
II	12864	C	T	5668.76	GT:AD:DP:GQ:PL	1:0,138:138:99:5700,0	0:138,0:138:99:0,1800
II	12914	A	G	6648.76	GT:AD:DP:GQ:PL	0:135,0:135:99:0,1800	1:0,171:171:99:6680,0
II	13001	G	C	5858.76	GT:AD:DP:GQ:PL	1:0,146:146:99:5890,0	0:178,0:178:99:0,1800
II	13006	A	C	7309.76	GT:AD:DP:GQ:PL	0:153,0:153:99:0,1800	1:1,190:191:99:7341,0
II	13043	T	C	7617.76	GT:AD:DP:GQ:PL	0:153,0:153:99:0,1800	1:1,193:194:99:7649,0
II	13189	T	C	6367.76	GT:AD:DP:GQ:PL	1:0,143:143:99:6399,0	0:182,0:182:99:0,1800
II	13205	G	T	6436.76	GT:AD:DP:GQ:PL	0:150,0:150:99:0,1800	1:1,168:169:99:6468,0
II	13313	G	A	6257.76	GT:AD:DP:GQ:PL	1:0,154:154:99:6289,0	0:164,0:164:99:0,1800
II	13708	A	G	7400.76	GT:AD:DP:GQ:PL	0:172,0:172:99:0,1800	1:0,185:185:99:7432,0
II	13884	A	G	7100.76	GT:AD:DP:GQ:PL	1:2,178:180:99:7132,0	0:112,0:112:99:0,1800
II	14814	A	G	5541.76	GT:AD:DP:GQ:PL	1:2,142:144:99:5573,0	0:136,0:136:99:0,1800
II	14967	A	G	5410.76	GT:AD:DP:GQ:PL	1:0,144:144:99:5442,0	0:136,0:136:99:0,1800
II	15162	A	G	5931.76	GT:AD:DP:GQ:PL	1:1,150:151:99:5963,0	0:136,0:136:99:0,1800
II	15518	A	G	6510.76	GT:AD:DP:GQ:PL	0:143,0:143:99:0,1800	1:0,147:147:99:6542,0
II	16668	A	G	8413.76	GT:AD:DP:GQ:PL	0:148,0:148:99:0,1800	1:0,202:202:99:8445,0
II	18939	T	C	6624.76	GT:AD:DP:GQ:PL	1:0,167:167:99:6656,0	0:152,0:152:99:0,1800
II	19023	T	C	6145.76	GT:AD:DP:GQ:PL	1:0,162:162:99:6177,0	0:152,0:152:99:0,1800
II	19065	A	G	6023.76	GT:AD:DP:GQ:PL	1:1,153:154:99:6055,0	0:152,0:152:99:0,1800
II	19466	G	A	5608.76	GT:AD:DP:GQ:PL	0:151,0:151:99:0,1800	1:0,150:152:99:5640,0
II	19557	A	G	6698.76	GT:AD:DP:GQ:PL	1:1,168:169:99:6730,0	0:138,0:138:99:0,1800
II	19824	C	T	6589.76	GT:AD:DP:GQ:PL	1:0,173:173:99:6621,0	0:138,0:138:99:0,1800
II	20012	C	T	5681.76	GT:AD:DP:GQ:PL	0:135,0:135:99:0,1800	1:0,139:139:99:5713,0
II	20079	A	C	5949.76	GT:AD:DP:GQ:PL	1:1,148:149:99:5981,0	0:137,0:137:99:0,1800
II	21918	T	A	4409.76	GT:AD:DP:GQ:PL	0:130,0:130:99:0,1800	1:0,113:113:99:4441,0
II	23044	C	T	6078.76	GT:AD:DP:GQ:PL	1:1,155:156:99:6110,0	0:144,0:144:99:0,1800
II	23219	C	T	7160.76	GT:AD:DP:GQ:PL	0:147,0:147:99:0,1800	1:0,184:184:99:7192,0
II	23238	T	C	6967.76	GT:AD:DP:GQ:PL	1:0,155:155:99:6999,0	0:155,0:155:99:0,1800
II	23803	A	AG	5797.76	GT:AD:DP:GQ:PL	1:0,155:156:99:5829,0	0:106,0:106:99:0,1800
II	23961	C	T	5677.76	GT:AD:DP:GQ:PL	1:0,145:146:99:5709,0	0:106,0:106:99:0,1800
II	24052	C	G	5836.76	GT:AD:DP:GQ:PL	1:0,132:132:99:5868,0	0:106,0:106:99:0,1800
II	24058	T	C	5739.76	GT:AD:DP:GQ:PL	1:0,126:126:99:5771,0	0:106,0:106:99:0,1800
II	24448	A	C	6874.76	GT:AD:DP:GQ:PL	0:125,0:125:99:0,1800	1:0,177:177:99:6906,0
II	24838	A	G	4979.76	GT:AD:DP:GQ:PL	1:0,113:113:99:5011,0	0:61,0:61:99:0,1800
II	25059	C	T	5505.76	GT:AD:DP:GQ:PL	1:0,141:141:99:5537,0	0:83,0:83:99:0,1800
II	25072	C	G	5136.76	GT:AD:DP:GQ:PL	0:132,0:132:99:0,1800	1:0,126:126:99:5168,0
II	25639	A	T	6852.76	GT:AD:DP:GQ:PL	1:1,173:174:99:6884,0	0:183,0:183:99:0,1800
II	25680	C	G	7502.76	GT:AD:DP:GQ:PL	1:1,192:193:99:7534,0	0:183,0:183:99:0,1800
II	25801	G	A	7898.76	GT:AD:DP:GQ:PL	0:123,0:123:99:0,1800	1:1,208:209:99:7930,0
II	26040	C	T	4914.76	GT:AD:DP:GQ:PL	1:0,110:110:99:4946,0	0:157,0:157:99:0,1800
II	26767	T	A	6309.76	GT:AD:DP:GQ:PL	1:2,153:155:99:6341,0	0:168,0:168:99:0,1800
II	26950	T	A	6415.76	GT:AD:DP:GQ:PL	1:0,157:157:99:6447,0	0:159,0:159:99:0,1800
II	27157	G	A	6579.76	GT:AD:DP:GQ:PL	1:0,166:166:99:6611,0	0:159,0:159:99:0,1800
II	27232	A	G	6734.76	GT:AD:DP:GQ:PL	0:119,0:119:99:0,1800	1:0,165:165:99:6766,0
II	27268	T	C	7050.76	GT:AD:DP:GQ:PL	0:119,0:119:99:0,1800	1:0,175:175:99:7082,0
II	27343	A	G	7199.76	GT:AD:DP:GQ:PL	0:119,0:119:99:0,1800	1:0,176:176:99:7231,0
II	27373	T	G	7518.76	GT:AD:DP:GQ:PL	0:119,0:119:99:0,1800	1:0,183:183:99:7550,0
II	27440	A	C	7423.76	GT:AD:DP:GQ:PL	0:119,0:119:99:0,1800	1:0,178:178:99:7455,0
II	27460	A	G	7177.76	GT:AD:DP:GQ:PL	0:119,0:119:99:0,1800	1:0,173:173:99:7209,0
II	27544	C	G	7091.76	GT:AD:DP:GQ:PL	0:119,0:119:99:0,1800	1:0,183:183:99:7123,0
II	27577	G	A	5251.76	GT:AD:DP:GQ:PL	1:0,134:134:99:5283,0	0:165,0:165:99:0,1800
II	27998	G	A	5849.76	GT:AD:DP:GQ:PL	1:0,151:151:99:5881,0	0:137,0:137:99:0,1800
II	28100	G	A	6360.76	GT:AD:DP:GQ:PL	1:0,163:163:99:6392,0	0:137,0:137:99:0,1800
II	28527	T	C	6020.76	GT:AD:DP:GQ:PL	0:134,0:134:99:0,1800	1:0,135:135:99:6052,0
II	28586	G	A	4868.76	GT:AD:DP:GQ:PL	1:1,121:122:99:4900,0	0:127,0:127:99:0,1800
II	28695	C	CT	1161.72	GT:AD:DP:GQ:PL	0:124,0:124:99:0,1800	1:4,46:54:99:1202,0
II	28904	G	T	5987.76	GT:AD:DP:GQ:PL	0:124,0:124:99:0,1800	1:0,134:134:99:6019,0
II	29138	A	G	6900.76	GT:AD:DP:GQ:PL	0:151,0:151:99:0,1800	1:0,180:180:99:6932,0
II	29192	A	G	8035.76	GT:AD:DP:GQ:PL	0:131,0:131:99:0,1800	1:0,176:176:99:8067,0
II	29200	A	G	7804.76	GT:AD:DP:GQ:PL	0:131,0:131:99:0,1800	1:0,174:174:99:7836,0
II	29257	C	T	6497.76	GT:AD:DP:GQ:PL	0:131,0:131:99:0,1800	1:0,165:165:99:6529,0
II	29269	A	G	5234.76	GT:AD:DP:GQ:PL	1:0,129:129:99:5266,0	0:157,0:157:99:0,1800
II	35631	C	T	3843.76	GT:AD:DP:GQ:PL	1:0,94:94:99:3875,0	0:55,0:55:99:0,1800
II	35788	A	T	5027.76	GT:AD:DP:GQ:PL	0:83,0:83:99:0,270	1:0,129:129:99:5059,0
II	36362	A	G	8172.76	GT:AD:DP:GQ:PL	0:77,0:77:99:0,1800	1:0,188:188:99:8204,0
II	36385	C	T	8987.76	GT:AD:DP:GQ:PL	0:77,0:77:99:0,1800	1:0,192:192:99:9019,0
II	36507	CTT	C	6192.72	GT:AD:DP:GQ:PL	0:157,0:157:99:0,1800	1:2,145:147:99:6233,0
II	36517	T	C	4904.76	GT:AD:DP:GQ:PL	1:7,140:147:99:4936,0	0:168,0:168:99:0,360
II	36518	C	A,CA	11271.8	GT:AD:DP:GQ:PL	1:0,140,0:147:99:5821,0,4776	2:6,0,153:159:99:5479,5573,0
II	37029	T	A	5400.76	GT:AD:DP:GQ:PL	1:1,126:127:99:5432,0	0:117,0:117:99:0,1800
II	37030	A	T	5400.76	GT:AD:DP:GQ:PL	1:1,126:127:99:5432,0	0:117,0:117:99:0,1800
II	37226	C	A	5274.76	GT:AD:DP:GQ:PL	1:2,137:139:99:5306,0	0:117,0:117:99:0,1800
II	38712	T	C	2296.76	GT:AD:DP:GQ:PL	1:0,65:65:99:2328,0	0:34,0:34:99:0,225
II	39013	C	T	2361.76	GT:AD:DP:GQ:PL	0:62,0:62:99:0,1385	1:0,64:64:99:2393,0
II	40584	TATATAC	T,*	5045.73	GT:AD:DP:GQ:PL	2:0,0,70:72:99:4070,2619,0	1:2,29,0:31:99:1013,0,1123
II	40598	T	C	1048.76	GT:AD:DP:GQ:PL	0:92,0:92:99:0,1800	1:3,35:38:99:1080,0
II	40600	T	C	2547.76	GT:AD:DP:GQ:PL	1:2,72:74:99:2579,0	0:39,0:39:99:0,1540
II	40812	C	T	4936.76	GT:AD:DP:GQ:PL	0:142,0:142:99:0,1800	1:0,114:114:99:4968,0
II	41648	C	T	5485.76	GT:AD:DP:GQ:PL	0:140,0:140:99:0,1800	1:0,134:134:99:5517,0
II	42649	G	A	5588.76	GT:AD:DP:GQ:PL	1:1,136:137:99:5620,0	0:140,0:140:99:0,1800
II	42870	C	G	6791.76	GT:AD:DP:GQ:PL	1:2,170:172:99:6823,0	0:161,0:161:99:0,1800
II	43574	G	A	6985.76	GT:AD:DP:GQ:PL	0:121,0:121:99:0,1800	1:1,182:183:99:7017,0
II	44210	C	G	5654.76	GT:AD:DP:GQ:PL	1:2,148:150:99:5686,0	0:114,0:114:99:0,1800
II	44238	A	C	5306.76	GT:AD:DP:GQ:PL	0:124,0:124:99:0,1800	1:0,137:137:99:5338,0
II	44379	G	A	6679.76	GT:AD:DP:GQ:PL	0:124,0:124:99:0,1800	1:0,168:168:99:6711,0
II	45019	A	C	5134.76	GT:AD:DP:GQ:PL	0:143,0:143:99:0,1800	1:0,114:114:99:5166,0
II	45065	G	C	3514.76	GT:AD:DP:GQ:PL	1:0,81:81:99:3546,0	0:150,0:150:99:0,1800
II	45219	CT	C	1039.72	GT:AD:DP:GQ:PL	0:122,0:122:99:0,1260	1:0,38:40:99:1080,0
II	45466	AG	A	4095.72	GT:AD:DP:GQ:PL	0:136,0:136:99:0,1800	1:0,117:117:99:4136,0
II	45956	A	AT	506.72	GT:AD:DP:GQ:PL	1:4,28:33:99:547,0	0:39,0:39:99:0,1428
II	47279	G	A	7033.76	GT:AD:DP:GQ:PL	1:0,179:179:99:7065,0	0:152,0:152:99:0,1800
II	49379	T	A	5785.76	GT:AD:DP:GQ:PL	0:146,0:146:99:0,1800	1:0,131:131:99:5817,0
II	49383	G	A	5785.76	GT:AD:DP:GQ:PL	0:146,0:146:99:0,1800	1:0,130:130:99:5817,0
II	49730	T	C	7576.76	GT:AD:DP:GQ:PL	0:157,0:157:99:0,1800	1:0,185:185:99:7608,0
II	49789	C	T	7116.76	GT:AD:DP:GQ:PL	1:0,177:177:99:7148,0	0:149,0:149:99:0,1800
II	50659	C	T	5492.76	GT:AD:DP:GQ:PL	0:132,0:132:99:0,1800	1:0,136:136:99:5524,0
II	53017	T	C	6980.76	GT:AD:DP:GQ:PL	0:135,0:135:99:0,1800	1:0,178:178:99:7012,0
II	53148	T	C	7368.76	GT:AD:DP:GQ:PL	0:170,0:170:99:0,1800	1:0,196:196:99:7400,0
II	53153	T	C	6923.76	GT:AD:DP:GQ:PL	1:2,177:179:99:6955,0	0:165,0:165:99:0,1800
II	54267	A	G	6824.76	GT:AD:DP:GQ:PL	0:152,0:152:99:0,1800	1:0,185:185:99:6856,0
II	54813	G	A	7063.76	GT:AD:DP:GQ:PL	0:139,0:139:99:0,1800	1:0,180:180:99:7095,0
II	55167	T	C	7579.76	GT:AD:DP:GQ:PL	0:153,0:153:99:0,1800	1:0,175:175:99:7611,0
II	55182	G	A	6938.76	GT:AD:DP:GQ:PL	1:0,176:176:99:6970,0	0:176,0:176:99:0,1800
II	55191	A	G	7757.76	GT:AD:DP:GQ:PL	0:150,0:150:99:0,1800	1:0,171:171:99:7789,0
II	55192	A	T	7712.76	GT:AD:DP:GQ:PL	0:150,0:150:99:0,1800	1:0,170:170:99:7744,0
II	55325	C	T	6041.76	GT:AD:DP:GQ:PL	1:0,153:153:99:6073,0	0:168,0:168:99:0,1800
II	55735	G	A	7236.76	GT:AD:DP:GQ:PL	1:1,177:178:99:7268,0	0:142,0:142:99:0,1800
II	56699	C	T	7283.76	GT:AD:DP:GQ:PL	1:1,178:179:99:7315,0	0:169,0:169:99:0,1800
II	56865	C	T	7670.76	GT:AD:DP:GQ:PL	0:156,0:156:99:0,1800	1:0,196:196:99:7702,0
II	56961	C	T	7813.76	GT:AD:DP:GQ:PL	0:147,0:147:99:0,1800	1:0,178:178:99:7845,0
II	57275	T	A	7357.76	GT:AD:DP:GQ:PL	1:2,181:183:99:7389,0	0:154,0:154:99:0,1800
II	57390	C	T	5938.76	GT:AD:DP:GQ:PL	0:163,0:163:99:0,1800	1:1,150:151:99:5970,0
II	57812	G	C	6638.76	GT:AD:DP:GQ:PL	0:131,0:131:99:0,1800	1:0,167:167:99:6670,0
II	58180	C	T	5699.76	GT:AD:DP:GQ:PL	0:131,0:131:99:0,1800	1:0,138:138:99:5731,0
II	60791	G	A	6804.76	GT:AD:DP:GQ:PL	1:1,152:153:99:6836,0	0:182,0:182:99:0,1800
II	61024	C	A	6167.76	GT:AD:DP:GQ:PL	1:0,137:137:99:6199,0	0:186,0:186:99:0,900
II	61038	A	AAAT	6844.72	GT:AD:DP:GQ:PL	1:0,142:142:99:6885,0	0:177,0:177:99:0,1800
II	61054	G	GT	6754.72	GT:AD:DP:GQ:PL	1:0,148:148:99:6795,0	0:177,0:177:99:0,1800
II	61070	G	T	7338.76	GT:AD:DP:GQ:PL	0:166,0:166:99:0,1800	1:3,167:170:99:7370,0
II	61103	T	C	6361.76	GT:AD:DP:GQ:PL	1:1,146:147:99:6393,0	0:166,0:166:99:0,1800
II	61105	C	T	6931.76	GT:AD:DP:GQ:PL	0:153,0:153:99:0,1800	1:0,154:154:99:6963,0
II	61287	G	A	5622.76	GT:AD:DP:GQ:PL	1:1,128:129:99:5654,0	0:133,0:133:99:0,1800
II	61304	G	A	5873.76	GT:AD:DP:GQ:PL	1:1,136:137:99:5905,0	0:133,0:133:99:0,1800
II	61447	T	C	6428.76	GT:AD:DP:GQ:PL	1:0,168:168:99:6460,0	0:170,0:170:99:0,1800
II	61916	C	G	6517.76	GT:AD:DP:GQ:PL	0:151,0:151:99:0,1800	1:0,168:168:99:6549,0
II	62204	G	T	6149.76	GT:AD:DP:GQ:PL	0:144,0:144:99:0,1800	1:0,155:155:99:6181,0
II	62879	G	C	3981.76	GT:AD:DP:GQ:PL	1:1,90:91:99:4013,0	0:115,0:115:99:0,1800
II	63527	T	TG	4010.72	GT:AD:DP:GQ:PL	1:1,132:133:99:4051,0	0:119,0:119:99:0,945
II	63661	G	GA	1140.72	GT:AD:DP:GQ:PL	0:128,0:128:99:0,1800	1:8,52:60:99:1181,0
II	63732	A	G	4646.76	GT:AD:DP:GQ:PL	1:1,121:122:99:4678,0	0:123,0:123:99:0,1800
II	63831	T	C	6394.76	GT:AD:DP:GQ:PL	0:163,0:163:99:0,1800	1:1,175:176:99:6426,0
II	63903	A	G	6099.76	GT:AD:DP:GQ:PL	1:2,155:157:99:6131,0	0:140,0:140:99:0,1800
II	63955	G	A	6272.76	GT:AD:DP:GQ:PL	1:1,151:152:99:6304,0	0:140,0:140:99:0,1800
II	64124	G	A	6459.76	GT:AD:DP:GQ:PL	0:157,0:157:99:0,1800	1:0,147:147:99:6491,0
II	64299	G	A	8286.76	GT:AD:DP:GQ:PL	0:140,0:140:99:0,1800	1:0,188:188:99:8318,0
II	66117	C	A	6363.76	GT:AD:DP:GQ:PL	1:5,164:169:99:6395,0	0:160,0:160:99:0,1800
II	68245	G	A	4405.76	GT:AD:DP:GQ:PL	1:0,103:103:99:4437,0	0:29,0:29:99:0,585
II	68280	ATGTTATTATTATTATTATTATTATTATTAT	A	3822.72	GT:AD:DP:GQ:PL	1:0,80:80:99:3863,0	0:29,0:29:99:0,585
II	69727	T	C	4864.76	GT:AD:DP:GQ:PL	1:2,122:124:99:4896,0	0:77,0:77:99:0,1276
II	69859	C	T	6200.76	GT:AD:DP:GQ:PL	0:132,0:132:99:0,1800	1:0,161:161:99:6232,0
II	70055	G	A	7263.76	GT:AD:DP:GQ:PL	0:132,0:132:99:0,1800	1:0,180:180:99:7295,0
II	70344	G	A	5099.76	GT:AD:DP:GQ:PL	1:0,122:122:99:5131,0	0:172,0:172:99:0,1800
II	71196	G	A	7783.76	GT:AD:DP:GQ:PL	1:0,199:199:99:7815,0	0:142,0:142:99:0,1800
II	71510	T	C	4984.76	GT:AD:DP:GQ:PL	1:2,126:128:99:5016,0	0:95,0:95:99:0,1800
II	72186	A	G	6229.76	GT:AD:DP:GQ:PL	0:139,0:139:99:0,1800	1:0,143:143:99:6261,0
II	72371	A	ACAG	3916.72	GT:AD:DP:GQ:PL	0:134,0:134:99:0,1800	1:6,98:104:99:3957,0
II	72374	A	G	3621.76	GT:AD:DP:GQ:PL	1:3,93:96:99:3653,0	0:124,0:124:99:0,1800
II	72777	G	A	5466.76	GT:AD:DP:GQ:PL	1:0,144:144:99:5498,0	0:119,0:119:99:0,1800
II	74963	T	C	5714.76	GT:AD:DP:GQ:PL	0:143,0:143:99:0,675	1:1,154:155:99:5746,0
II	75103	TA	T	2277.76	GT:AD:DP:GQ:PL	1:7,91:105:99:2309,0	0:138,0:138:99:0,1800
II	78015	C	G	5752.76	GT:AD:DP:GQ:PL	1:1,146:147:99:5784,0	0:150,0:150:99:0,1800
II	78036	C	T	5865.76	GT:AD:DP:GQ:PL	1:1,149:150:99:5897,0	0:150,0:150:99:0,1800
II	78126	T	C	6247.76	GT:AD:DP:GQ:PL	1:1,155:156:99:6279,0	0:150,0:150:99:0,1800
II	78183	C	T	6176.76	GT:AD:DP:GQ:PL	0:154,0:154:99:0,1800	1:0,150:150:99:6208,0
II	78537	T	C	5989.76	GT:AD:DP:GQ:PL	0:139,0:139:99:0,1800	1:0,150:150:99:6021,0
II	78579	A	G	4984.76	GT:AD:DP:GQ:PL	1:0,132:132:99:5016,0	0:128,0:128:99:0,1800
II	78705	C	T	5600.76	GT:AD:DP:GQ:PL	0:132,0:132:99:0,1800	1:0,127:127:99:5632,0
II	79030	T	C	6427.76	GT:AD:DP:GQ:PL	1:1,158:159:99:6459,0	0:130,0:130:99:0,1800
II	79585	G	A	6117.76	GT:AD:DP:GQ:PL	1:0,149:149:99:6149,0	0:145,0:145:99:0,1800
II	79762	G	A	5162.76	GT:AD:DP:GQ:PL	1:4,127:131:99:5194,0	0:100,0:100:99:0,1800
II	80246	T	TA	1436.72	GT:AD:DP:GQ:PL	0:107,0:107:99:0,135	1:0,39:39:99:1477,0
II	80263	C	CT	1707.72	GT:AD:DP:GQ:PL	1:3,66:69:99:1748,0	0:36,0:36:99:0,1001
II	80393	A	G	3933.76	GT:AD:DP:GQ:PL	0:108,0:108:99:0,1800	1:1,99:100:99:3965,0
II	80423	C	T	4208.76	GT:AD:DP:GQ:PL	0:108,0:108:99:0,1800	1:2,115:117:99:4240,0
II	80799	T	C	5148.76	GT:AD:DP:GQ:PL	1:1,138:139:99:5180,0	0:111,0:111:99:0,1800
II	80848	A	C	5614.76	GT:AD:DP:GQ:PL	0:144,0:144:99:0,1800	1:0,130:130:99:5646,0
II	84412	A	AT	3640.76	GT:AD:DP:GQ:PL	1:0,70:78:99:3672,0	0:113,0:113:99:0,1800
II	84718	G	A	5923.76	GT:AD:DP:GQ:PL	1:0,149:149:99:5955,0	0:167,0:167:99:0,1800
II	84736	C	T	6032.76	GT:AD:DP:GQ:PL	1:0,150:150:99:6064,0	0:167,0:167:99:0,1800
II	84976	C	T	6308.76	GT:AD:DP:GQ:PL	0:157,0:157:99:0,1800	1:0,156:156:99:6340,0
II	84985	A	T	6542.76	GT:AD:DP:GQ:PL	1:0,171:171:99:6574,0	0:149,0:149:99:0,1800
II	85060	C	T	6366.76	GT:AD:DP:GQ:PL	1:0,159:159:99:6398,0	0:149,0:149:99:0,1800
II	85407	C	T	6484.76	GT:AD:DP:GQ:PL	1:0,161:161:99:6516,0	0:164,0:164:99:0,1800
II	86107	A	C	8176.76	GT:AD:DP:GQ:PL	0:139,0:139:99:0,1800	1:0,199:199:99:8208,0
II	87000	A	G	5119.76	GT:AD:DP:GQ:PL	1:1,131:132:99:5151,0	0:154,0:154:99:0,1800
II	87058	A	G	6494.76	GT:AD:DP:GQ:PL	0:148,0:148:99:0,1800	1:1,164:165:99:6526,0
II	87264	A	G	5631.76	GT:AD:DP:GQ:PL	1:2,148:150:99:5663,0	0:167,0:167:99:0,1800
II	87562	G	A	6617.76	GT:AD:DP:GQ:PL	0:132,0:132:99:0,1800	1:0,164:164:99:6649,0
II	87691	G	C	5311.76	GT:AD:DP:GQ:PL	1:0,134:134:99:5343,0	0:155,0:155:99:0,1800
II	87828	C	T	5924.76	GT:AD:DP:GQ:PL	0:126,0:126:99:0,1800	1:0,149:149:99:5956,0
II	87869	A	G	6612.76	GT:AD:DP:GQ:PL	0:126,0:126:99:0,1800	1:0,168:168:99:6644,0
II	88031	T	C	3639.76	GT:AD:DP:GQ:PL	0:126,0:126:99:0,1800	1:0,83:83:99:3671,0
II	88152	G	A	2398.76	GT:AD:DP:GQ:PL	1:0,70:70:99:2430,0	0:79,0:79:99:0,1328
II	88163	T	A	1684.76	GT:AD:DP:GQ:PL	0:111,0:111:99:0,1800	1:0,50:50:99:1716,0
II	90237	C	T	6392.76	GT:AD:DP:GQ:PL	0:127,0:127:99:0,1800	1:0,166:166:99:6424,0
II	90273	T	C	6885.76	GT:AD:DP:GQ:PL	0:127,0:127:99:0,1800	1:0,155:155:99:6917,0
II	90281	T	TG	6996.72	GT:AD:DP:GQ:PL	0:127,0:127:99:0,1800	1:0,152:152:99:7037,0
II	90282	T	G	6911.76	GT:AD:DP:GQ:PL	0:127,0:127:99:0,1800	1:0,154:154:99:6943,0
II	92272	C	CT,CTT	4350.73	GT:AD:DP:GQ:PL	2:0,5,57:66:99:2283,1539,0	1:1,72,2:75:99:2105,0,2027
II	93782	T	C	5952.76	GT:AD:DP:GQ:PL	0:120,0:120:99:0,1800	1:0,136:136:99:5984,0
II	94650	C	T	5301.76	GT:AD:DP:GQ:PL	0:136,0:136:99:0,1800	1:0,132:132:99:5333,0
II	100143	T	A	4932.76	GT:AD:DP:GQ:PL	0:144,0:144:99:0,1800	1:0,122:122:99:4964,0
II	100169	A	G	6015.76	GT:AD:DP:GQ:PL	1:1,150:151:99:6047,0	0:109,0:109:99:0,1800
II	100968	C	T	5829.76	GT:AD:DP:GQ:PL	1:2,148:150:99:5861,0	0:158,0:158:99:0,1800
II	101028	T	C	6239.76	GT:AD:DP:GQ:PL	1:0,140:140:99:6271,0	0:158,0:158:99:0,1800
II	102644	T	C	5389.76	GT:AD:DP:GQ:PL	1:0,141:141:99:5421,0	0:168,0:168:99:0,1800
II	103296	C	T	5655.76	GT:AD:DP:GQ:PL	1:4,151:155:99:5687,0	0:119,0:119:99:0,1800
II	103685	C	T	5785.76	GT:AD:DP:GQ:PL	1:0,145:145:99:5817,0	0:125,0:125:99:0,1800
II	103759	A	G	5282.76	GT:AD:DP:GQ:PL	1:0,137:137:99:5314,0	0:125,0:125:99:0,1800
II	104159	C	T	6314.76	GT:AD:DP:GQ:PL	0:136,0:136:99:0,1800	1:0,157:157:99:6346,0
II	104888	T	C	6464.76	GT:AD:DP:GQ:PL	0:131,0:131:99:0,1800	1:0,158:158:99:6496,0
II	105149	C	A	5946.76	GT:AD:DP:GQ:PL	0:131,0:131:99:0,1800	1:0,144:144:99:5978,0
II	105583	G	A	5583.76	GT:AD:DP:GQ:PL	0:136,0:136:99:0,1800	1:1,147:148:99:5615,0
II	105621	G	A	5983.76	GT:AD:DP:GQ:PL	0:136,0:136:99:0,1800	1:0,155:155:99:6015,0
II	105898	G	A	5734.76	GT:AD:DP:GQ:PL	1:1,140:141:99:5766,0	0:170,0:170:99:0,1800
II	106195	G	T	6697.76	GT:AD:DP:GQ:PL	1:0,163:163:99:6729,0	0:166,0:166:99:0,1800
II	106546	C	T	6765.76	GT:AD:DP:GQ:PL	0:138,0:138:99:0,1800	1:0,167:167:99:6797,0
II	106651	A	G	6350.76	GT:AD:DP:GQ:PL	0:138,0:138:99:0,1800	1:0,159:159:99:6382,0
II	107118	C	T	6421.76	GT:AD:DP:GQ:PL	1:0,144:144:99:6453,0	0:146,0:146:99:0,1800
II	107236	G	A	6030.76	GT:AD:DP:GQ:PL	1:0,156:156:99:6062,0	0:141,0:141:99:0,1800
II	107326	T	G	6156.76	GT:AD:DP:GQ:PL	0:157,0:157:99:0,1800	1:0,153:153:99:6188,0
II	107893	T	C	5775.76	GT:AD:DP:GQ:PL	0:138,0:138:99:0,1800	1:0,140:140:99:5807,0
II	107917	G	C	5776.76	GT:AD:DP:GQ:PL	0:138,0:138:99:0,1800	1:0,147:147:99:5808,0
II	108015	T	C	6698.76	GT:AD:DP:GQ:PL	1:0,161:161:99:6730,0	0:149,0:149:99:0,1800
II	108114	G	A	5794.76	GT:AD:DP:GQ:PL	1:0,148:148:99:5826,0	0:149,0:149:99:0,1800
II	108154	G	A	6509.76	GT:AD:DP:GQ:PL	0:148,0:148:99:0,1800	1:0,166:166:99:6541,0
II	108175	G	A	6124.76	GT:AD:DP:GQ:PL	1:0,151:151:99:6156,0	0:150,0:150:99:0,1800
II	108201	A	G	5981.76	GT:AD:DP:GQ:PL	1:0,152:152:99:6013,0	0:150,0:150:99:0,1800
II	108364	C	T	6993.76	GT:AD:DP:GQ:PL	0:135,0:135:99:0,1800	1:0,178:178:99:7025,0
II	108375	G	A	5464.76	GT:AD:DP:GQ:PL	1:0,136:136:99:5496,0	0:170,0:170:99:0,1800
II	108534	C	T	6842.76	GT:AD:DP:GQ:PL	1:0,151:151:99:6874,0	0:165,0:165:99:0,1800
II	109831	G	A	5184.76	GT:AD:DP:GQ:PL	0:140,0:140:99:0,1800	1:0,125:125:99:5216,0
II	110486	A	G	6292.76	GT:AD:DP:GQ:PL	0:150,0:150:99:0,1800	1:0,165:165:99:6324,0
II	112350	G	T	6354.76	GT:AD:DP:GQ:PL	0:131,0:131:99:0,1800	1:0,140:140:99:6386,0
II	112609	C	T	5847.76	GT:AD:DP:GQ:PL	1:0,133:133:99:5879,0	0:139,0:139:99:0,1800
II	113236	A	G	7206.76	GT:AD:DP:GQ:PL	0:122,0:122:99:0,1800	1:0,169:169:99:7238,0
II	113402	T	C	5746.76	GT:AD:DP:GQ:PL	1:0,143:143:99:5778,0	0:176,0:176:99:0,1800
II	113444	T	C	5950.76	GT:AD:DP:GQ:PL	1:0,133:133:99:5982,0	0:176,0:176:99:0,1800
II	113727	G	A	5231.76	GT:AD:DP:GQ:PL	1:0,130:130:99:5263,0	0:123,0:123:99:0,1800
II	114025	G	A	4956.76	GT:AD:DP:GQ:PL	1:1,125:126:99:4988,0	0:123,0:123:99:0,1800
II	114217	T	C	5942.76	GT:AD:DP:GQ:PL	1:0,149:149:99:5974,0	0:123,0:123:99:0,1800
II	114484	T	A	5773.76	GT:AD:DP:GQ:PL	1:0,140:140:99:5805,0	0:123,0:123:99:0,1800
II	115324	A	C	3278.76	GT:AD:DP:GQ:PL	0:101,0:101:99:0,1014	1:0,83:83:99:3310,0
II	117506	A	G	5647.76	GT:AD:DP:GQ:PL	1:2,145:147:99:5679,0	0:126,0:126:99:0,1800
II	118422	G	A	5419.76	GT:AD:DP:GQ:PL	1:1,133:134:99:5451,0	0:155,0:155:99:0,1800
II	118905	T	C	6157.76	GT:AD:DP:GQ:PL	1:4,155:159:99:6189,0	0:151,0:151:99:0,1800
II	118944	T	C	5689.76	GT:AD:DP:GQ:PL	1:3,146:149:99:5721,0	0:142,0:142:99:0,1800
II	119041	A	G	5281.76	GT:AD:DP:GQ:PL	0:107,0:107:99:0,1800	1:0,132:132:99:5313,0
II	119406	T	G	5177.76	GT:AD:DP:GQ:PL	1:0,126:126:99:5209,0	0:78,0:78:99:0,1800
II	119446	C	T	4810.76	GT:AD:DP:GQ:PL	1:0,118:118:99:4842,0	0:78,0:78:99:0,1800
II	119499	A	G	5929.76	GT:AD:DP:GQ:PL	1:0,136:136:99:5961,0	0:78,0:78:99:0,1800
II	119506	C	T	6569.76	GT:AD:DP:GQ:PL	1:1,142:143:99:6601,0	0:78,0:78:99:0,1800
II	119523	G	T	6357.76	GT:AD:DP:GQ:PL	1:1,147:148:99:6389,0	0:78,0:78:99:0,1800
II	119580	G	T	7054.76	GT:AD:DP:GQ:PL	1:1,159:160:99:7086,0	0:78,0:78:99:0,1800
II	119586	G	A	7180.76	GT:AD:DP:GQ:PL	1:1,163:164:99:7212,0	0:78,0:78:99:0,1800
II	119618	T	C	6201.76	GT:AD:DP:GQ:PL	1:2,159:161:99:6233,0	0:78,0:78:99:0,1800
II	119892	G	T	5212.76	GT:AD:DP:GQ:PL	1:0,133:133:99:5244,0	0:78,0:78:99:0,1800
II	119934	T	C	5598.76	GT:AD:DP:GQ:PL	1:0,147:147:99:5630,0	0:78,0:78:99:0,1800
II	120106	G	T	5916.76	GT:AD:DP:GQ:PL	1:0,145:145:99:5948,0	0:78,0:78:99:0,1800
II	120630	G	A	5801.76	GT:AD:DP:GQ:PL	0:156,0:156:99:0,1800	1:1,163:164:99:5833,0
II	120703	G	A	6180.76	GT:AD:DP:GQ:PL	1:1,152:153:99:6212,0	0:152,0:152:99:0,1800
II	121110	T	C	4244.76	GT:AD:DP:GQ:PL	1:0,115:115:99:4276,0	0:129,0:129:99:0,1800
II	121413	C	G	6348.76	GT:AD:DP:GQ:PL	1:0,141:141:99:6380,0	0:138,0:138:99:0,1800
II	121576	C	G	5266.76	GT:AD:DP:GQ:PL	0:133,0:133:99:0,1800	1:0,124:124:99:5298,0
II	121800	A	G	4889.76	GT:AD:DP:GQ:PL	1:1,124:125:99:4921,0	0:125,0:125:99:0,1800
II	122047	C	A	6065.76	GT:AD:DP:GQ:PL	0:93,0:93:99:0,810	1:0,156:156:99:6097,0
II	122705	T	G	2842.76	GT:AD:DP:GQ:PL	1:0,79:79:99:2874,0	0:22,0:22:99:0,596
II	122996	G	A	5931.76	GT:AD:DP:GQ:PL	1:1,135:136:99:5963,0	0:22,0:22:99:0,596
II	122999	G	A	6031.76	GT:AD:DP:GQ:PL	1:1,130:131:99:6063,0	0:22,0:22:99:0,596
II	123023	A	C	6024.76	GT:AD:DP:GQ:PL	1:1,134:135:99:6056,0	0:176,0:176:99:0,1800
II	123635	T	C	5856.76	GT:AD:DP:GQ:PL	0:133,0:133:99:0,1800	1:0,146:146:99:5888,0
II	123800	C	T	4995.76	GT:AD:DP:GQ:PL	0:133,0:133:99:0,1800	1:0,123:123:99:5027,0
II	123952	C	T	6838.76	GT:AD:DP:GQ:PL	1:0,167:167:99:6870,0	0:133,0:133:99:0,1800
II	124115	G	A	5690.76	GT:AD:DP:GQ:PL	0:153,0:153:99:0,1800	1:1,141:142:99:5722,0
II	124265	G	A	6033.76	GT:AD:DP:GQ:PL	0:135,0:135:99:0,1800	1:0,156:156:99:6065,0
II	124286	C	A	4683.76	GT:AD:DP:GQ:PL	1:1,127:128:99:4715,0	0:160,0:160:99:0,1800
II	124595	G	A	6380.76	GT:AD:DP:GQ:PL	1:3,147:150:99:6412,0	0:146,0:146:99:0,1800
II	124616	C	T	6457.76	GT:AD:DP:GQ:PL	0:152,0:152:99:0,1800	1:0,145:145:99:6489,0
II	124721	G	T	5817.76	GT:AD:DP:GQ:PL	0:129,0:129:99:0,1800	1:0,144:144:99:5849,0
II	125022	A	G	5790.76	GT:AD:DP:GQ:PL	0:125,0:125:99:0,1800	1:0,145:145:99:5822,0
II	125194	G	C	6003.76	GT:AD:DP:GQ:PL	0:125,0:125:99:0,1800	1:0,147:147:99:6035,0
II	125236	G	A	6035.76	GT:AD:DP:GQ:PL	0:125,0:125:99:0,1800	1:0,148:148:99:6067,0
II	125552	T	C	5428.76	GT:AD:DP:GQ:PL	1:0,122:122:99:5460,0	0:143,0:143:99:0,1800
II	125570	G	A	5752.76	GT:AD:DP:GQ:PL	1:0,132:132:99:5784,0	0:143,0:143:99:0,1800
II	125786	G	T	6651.76	GT:AD:DP:GQ:PL	0:114,0:114:99:0,1800	1:0,167:167:99:6683,0
II	125843	C	T	6602.76	GT:AD:DP:GQ:PL	0:114,0:114:99:0,1800	1:0,170:170:99:6634,0
II	126080	T	C	4031.76	GT:AD:DP:GQ:PL	0:114,0:114:99:0,1800	1:0,99:99:99:4063,0
II	126253	G	A	6265.76	GT:AD:DP:GQ:PL	1:0,142:142:99:6297,0	0:78,0:78:99:0,1800
II	126501	A	G	5519.76	GT:AD:DP:GQ:PL	0:112,0:112:99:0,1800	1:0,132:132:99:5551,0
II	126565	CT	C	2114.72	GT:AD:DP:GQ:PL	0:112,0:112:99:0,1800	1:7,88:98:99:2155,0
II	126786	C	T	6305.76	GT:AD:DP:GQ:PL	0:112,0:112:99:0,1800	1:0,156:156:99:6337,0
II	126836	G	A	6728.76	GT:AD:DP:GQ:PL	0:112,0:112:99:0,1800	1:0,166:166:99:6760,0
II	127025	G	A	6437.76	GT:AD:DP:GQ:PL	0:112,0:112:99:0,1800	1:0,158:158:99:6469,0
II	127462	CT	C	2509.72	GT:AD:DP:GQ:PL	0:112,0:112:99:0,1800	1:0,83:84:99:2550,0
II	127522	T	C	3677.76	GT:AD:DP:GQ:PL	0:112,0:112:99:0,1800	1:0,84:84:99:3709,0
II	132945	A	G	6246.76	GT:AD:DP:GQ:PL	0:115,0:115:99:0,1800	1:0,154:154:99:6278,0
II	132975	T	A	6398.76	GT:AD:DP:GQ:PL	0:115,0:115:99:0,1800	1:0,154:154:99:6430,0
II	133892	TAC	T	1009.72	GT:AD:DP:GQ:PL	1:3,34:37:99:1050,0	0:27,0:27:99:0,887
II	134306	C	T	5910.76	GT:AD:DP:GQ:PL	0:84,0:84:99:0,225	1:0,152:152:99:5942,0
II	135718	G	A	5352.76	GT:AD:DP:GQ:PL	0:84,0:84:99:0,225	1:0,139:139:99:5384,0
II	135898	A	G	6029.76	GT:AD:DP:GQ:PL	0:84,0:84:99:0,225	1:0,149:149:99:6061,0
II	136086	A	G	5135.76	GT:AD:DP:GQ:PL	1:0,132:132:99:5167,0	0:155,0:155:99:0,1800
II	136107	T	C	5716.76	GT:AD:DP:GQ:PL	0:93,0:93:99:0,1800	1:0,136:136:99:5748,0
II	136639	A	G	3819.76	GT:AD:DP:GQ:PL	1:0,102:103:99:3851,0	0:40,0:40:99:0,1620
II	137950	T	C	5332.76	GT:AD:DP:GQ:PL	0:107,0:107:99:0,1800	1:0,117:117:99:5364,0
II	137992	C	T	3532.76	GT:AD:DP:GQ:PL	0:107,0:107:99:0,1800	1:0,95:95:99:3564,0
II	139007	A	G	5314.76	GT:AD:DP:GQ:PL	1:0,136:136:99:5346,0	0:137,0:137:99:0,1800
II	139148	T	A	5439.76	GT:AD:DP:GQ:PL	0:131,0:131:99:0,1800	1:1,136:137:99:5471,0
II	139714	C	T	6272.76	GT:AD:DP:GQ:PL	0:131,0:131:99:0,1800	1:0,163:163:99:6304,0
II	139982	G	A	5851.76	GT:AD:DP:GQ:PL	0:131,0:131:99:0,1800	1:0,132:132:99:5883,0
II	139989	T	C	5860.76	GT:AD:DP:GQ:PL	0:131,0:131:99:0,1800	1:0,133:133:99:5892,0
II	140295	A	AGT	6001.72	GT:AD:DP:GQ:PL	0:128,0:128:99:0,1800	1:0,135:135:99:6042,0
II	140360	A	G	5413.76	GT:AD:DP:GQ:PL	0:128,0:128:99:0,1800	1:0,134:134:99:5445,0
II	140495	A	T	5394.76	GT:AD:DP:GQ:PL	0:128,0:128:99:0,1800	1:0,134:134:99:5426,0
II	140659	G	T	5753.76	GT:AD:DP:GQ:PL	0:128,0:128:99:0,1800	1:0,148:148:99:5785,0
II	140666	A	G	5813.76	GT:AD:DP:GQ:PL	1:0,141:141:99:5845,0	0:64,0:64:99:0,180
II	141477	A	G	4727.76	GT:AD:DP:GQ:PL	1:1,123:124:99:4759,0	0:64,0:64:99:0,180
II	141658	A	C	5256.76	GT:AD:DP:GQ:PL	1:0,132:132:99:5288,0	0:64,0:64:99:0,180
II	142103	G	GT	1025.72	GT:AD:DP:GQ:PL	0:114,0:114:99:0,135	1:5,41:51:99:1066,0
II	142111	T	TC	2774.72	GT:AD:DP:GQ:PL	1:1,88:89:99:2815,0	0:75,0:75:99:0,1590
II	142544	T	A	7274.76	GT:AD:DP:GQ:PL	0:142,0:142:99:0,1800	1:1,181:182:99:7306,0
II	143652	C	T	4371.76	GT:AD:DP:GQ:PL	1:0,114:114:99:4403,0	0:109,0:109:99:0,1800
II	143695	A	G	3712.76	GT:AD:DP:GQ:PL	0:93,0:93:99:0,1800	1:0,106:106:99:3744,0
II	143812	A	G	2645.76	GT:AD:DP:GQ:PL	1:0,72:72:99:2677,0	0:21,0:21:99:0,284
II	144910	T	A	6912.76	GT:AD:DP:GQ:PL	0:140,0:140:99:0,1800	1:0,171:171:99:6944,0
II	145963	T	C	1914.76	GT:AD:DP:GQ:PL	0:61,0:61:99:0,1290	1:0,49:49:99:1946,0
II	146027	G	T	3293.76	GT:AD:DP:GQ:PL	0:61,0:61:99:0,1290	1:0,83:83:99:3325,0
II	146099	C	T	5858.76	GT:AD:DP:GQ:PL	0:61,0:61:99:0,1290	1:0,127:127:99:5890,0
II	146107	C	A	6044.76	GT:AD:DP:GQ:PL	0:61,0:61:99:0,1290	1:0,133:133:99:6076,0
II	146114	C	T	5879.76	GT:AD:DP:GQ:PL	0:61,0:61:99:0,1290	1:0,132:132:99:5911,0
II	146217	T	G	5386.76	GT:AD:DP:GQ:PL	0:61,0:61:99:0,1290	1:0,139:139:99:5418,0
II	146288	T	C	5710.76	GT:AD:DP:GQ:PL	0:61,0:61:99:0,1290	1:0,126:126:99:5742,0
II	146312	C	G	6327.76	GT:AD:DP:GQ:PL	0:61,0:61:99:0,1290	1:0,141:141:99:6359,0
II	146325	A	G	6242.76	GT:AD:DP:GQ:PL	0:61,0:61:99:0,1290	1:0,139:139:99:6274,0
II	146333	G	A	6160.76	GT:AD:DP:GQ:PL	0:61,0:61:99:0,1290	1:0,138:138:99:6192,0
II	146444	C	T	6569.76	GT:AD:DP:GQ:PL	0:61,0:61:99:0,1290	1:0,169:169:99:6601,0
II	146609	G	A	6447.76	GT:AD:DP:GQ:PL	0:61,0:61:99:0,1290	1:0,159:159:99:6479,0
II	147197	A	T	6169.76	GT:AD:DP:GQ:PL	0:117,0:117:99:0,1800	1:0,154:154:99:6201,0
II	147325	A	G	5889.76	GT:AD:DP:GQ:PL	0:117,0:117:99:0,1800	1:0,155:155:99:5921,0
II	147685	T	C	5129.76	GT:AD:DP:GQ:PL	1:1,129:130:99:5161,0	0:142,0:142:99:0,1800
II	147710	C	A	6284.76	GT:AD:DP:GQ:PL	0:119,0:119:99:0,1800	1:1,157:158:99:6316,0
II	148600	T	A	6798.76	GT:AD:DP:GQ:PL	0:119,0:119:99:0,1800	1:0,180:180:99:6830,0
II	149221	T	C	6128.76	GT:AD:DP:GQ:PL	0:119,0:119:99:0,1800	1:1,158:159:99:6160,0
II	149549	T	A	5045.76	GT:AD:DP:GQ:PL	1:1,136:137:99:5077,0	0:148,0:148:99:0,1800
II	149762	G	A	6156.76	GT:AD:DP:GQ:PL	1:1,139:140:99:6188,0	0:148,0:148:99:0,1800
II	149932	C	A	6882.76	GT:AD:DP:GQ:PL	0:117,0:117:99:0,135	1:0,173:173:99:6914,0
II	150200	A	T	4704.76	GT:AD:DP:GQ:PL	0:117,0:117:99:0,135	1:0,119:119:99:4736,0
II	150296	A	G	3326.76	GT:AD:DP:GQ:PL	0:117,0:117:99:0,135	1:0,82:82:99:3358,0
II	150654	A	G	5656.76	GT:AD:DP:GQ:PL	1:1,147:148:99:5688,0	0:70,0:70:99:0,945
II	151086	C	T	5824.76	GT:AD:DP:GQ:PL	1:1,145:146:99:5856,0	0:70,0:70:99:0,945
II	151248	CA	C	2783.72	GT:AD:DP:GQ:PL	1:0,87:87:99:2824,0	0:70,0:70:99:0,945
II	151274	G	GT	1055.72	GT:AD:DP:GQ:PL	0:119,0:119:99:0,1800	1:6,43:53:99:1096,0
II	151330	G	A	4052.76	GT:AD:DP:GQ:PL	0:119,0:119:99:0,1800	1:0,86:86:99:4084,0
II	151331	C	T	4088.76	GT:AD:DP:GQ:PL	0:119,0:119:99:0,1800	1:0,89:89:99:4120,0
II	151334	C	T	4062.76	GT:AD:DP:GQ:PL	0:119,0:119:99:0,1800	1:0,91:91:99:4094,0
II	151376	G	A	5040.76	GT:AD:DP:GQ:PL	0:119,0:119:99:0,1800	1:0,114:114:99:5072,0
II	151387	ATAAG	A	5324.72	GT:AD:DP:GQ:PL	0:119,0:119:99:0,1800	1:0,117:117:99:5365,0
II	151445	T	A	5734.76	GT:AD:DP:GQ:PL	0:139,0:139:99:0,1800	1:0,143:143:99:5766,0
II	151483	A	G	6437.76	GT:AD:DP:GQ:PL	0:139,0:139:99:0,1800	1:0,160:160:99:6469,0
II	151573	A	G	8274.76	GT:AD:DP:GQ:PL	0:139,0:139:99:0,1800	1:0,183:183:99:8306,0
II	151709	G	A	6912.76	GT:AD:DP:GQ:PL	0:146,0:146:99:0,1800	1:0,172:172:99:6944,0
II	151724	G	A	6676.76	GT:AD:DP:GQ:PL	0:146,0:146:99:0,1800	1:0,166:166:99:6708,0
II	151848	G	A	7107.76	GT:AD:DP:GQ:PL	1:1,163:164:99:7139,0	0:141,0:141:99:0,1800
II	151856	T	C	6988.76	GT:AD:DP:GQ:PL	1:1,161:162:99:7020,0	0:141,0:141:99:0,1800
II	151976	G	A	6437.76	GT:AD:DP:GQ:PL	1:2,159:161:99:6469,0	0:141,0:141:99:0,1800
II	152073	C	T	6660.76	GT:AD:DP:GQ:PL	1:2,162:164:99:6692,0	0:141,0:141:99:0,1800
II	152171	G	T	6341.76	GT:AD:DP:GQ:PL	1:1,162:163:99:6373,0	0:141,0:141:99:0,1800
II	152366	T	A	6109.76	GT:AD:DP:GQ:PL	0:128,0:128:99:0,1800	1:0,162:162:99:6141,0
II	152612	A	G	8115.76	GT:AD:DP:GQ:PL	0:128,0:128:99:0,1800	1:1,181:182:99:8147,0
II	152618	C	T	8183.76	GT:AD:DP:GQ:PL	0:128,0:128:99:0,1800	1:0,180:180:99:8215,0
II	152624	C	T	8172.76	GT:AD:DP:GQ:PL	0:128,0:128:99:0,1800	1:0,184:184:99:8204,0
II	152720	A	C	5833.76	GT:AD:DP:GQ:PL	1:0,147:147:99:5865,0	0:162,0:162:99:0,1800
II	152894	A	G	5709.76	GT:AD:DP:GQ:PL	0:105,0:105:99:0,1800	1:0,148:148:99:5741,0
II	152948	T	G	6177.76	GT:AD:DP:GQ:PL	0:105,0:105:99:0,1800	1:0,152:152:99:6209,0
II	153007	C	T	6808.76	GT:AD:DP:GQ:PL	0:105,0:105:99:0,1800	1:0,167:167:99:6840,0
II	153027	C	T	7794.76	GT:AD:DP:GQ:PL	0:105,0:105:99:0,1800	1:0,175:175:99:7826,0
II	153029	C	T	7794.76	GT:AD:DP:GQ:PL	0:105,0:105:99:0,1800	1:0,175:175:99:7826,0
II	154252	A	C	6463.76	GT:AD:DP:GQ:PL	1:1,161:162:99:6495,0	0:136,0:136:99:0,1800
II	155382	C	A	5196.76	GT:AD:DP:GQ:PL	0:134,0:134:99:0,1800	1:0,137:137:99:5228,0
II	155900	T	C	5743.76	GT:AD:DP:GQ:PL	0:136,0:136:99:0,1800	1:0,143:143:99:5775,0
II	157165	G	A	4842.76	GT:AD:DP:GQ:PL	0:124,0:124:99:0,1800	1:0,132:132:99:4874,0
II	157739	A	G	5802.76	GT:AD:DP:GQ:PL	1:2,144:146:99:5834,0	0:83,0:83:99:0,1800
II	159330	T	C	6971.76	GT:AD:DP:GQ:PL	0:132,0:132:99:0,1800	1:0,173:173:99:7003,0
II	159926	C	A	5985.76	GT:AD:DP:GQ:PL	1:0,133:133:99:6017,0	0:117,0:117:99:0,315
II	159929	T	C	5985.76	GT:AD:DP:GQ:PL	1:0,132:132:99:6017,0	0:117,0:117:99:0,315
II	160726	C	A	5393.76	GT:AD:DP:GQ:PL	1:0,136:136:99:5425,0	0:27,0:27:99:0,135
II	161484	T	G,TA	4232.77	GT:AD:DP:GQ:PL	1:0,97,0:106:99:3585,0,3566	2:1,0,24:27:99:676,677,0
II	162226	G	A	7455.76	GT:AD:DP:GQ:PL	0:143,0:143:99:0,1800	1:0,179:179:99:7487,0
II	163989	G	A	5459.76	GT:AD:DP:GQ:PL	1:2,139:141:99:5491,0	0:22,0:22:99:0,519
II	165729	T	C	3479.76	GT:AD:DP:GQ:PL	1:1,89:90:99:3511,0	0:22,0:22:99:0,519
II	166355	T	C	4074.76	GT:AD:DP:GQ:PL	1:1,101:102:99:4106,0	0:34,0:34:99:0,642
II	166769	C	T	5537.76	GT:AD:DP:GQ:PL	1:0,137:137:99:5569,0	0:34,0:34:99:0,642
II	167935	C	T	3024.76	GT:AD:DP:GQ:PL	0:100,0:100:99:0,898	1:0,83:83:99:3056,0
II	168065	T	C	3547.76	GT:AD:DP:GQ:PL	0:100,0:100:99:0,898	1:0,85:85:99:3579,0
II	168467	T	G	6059.76	GT:AD:DP:GQ:PL	0:117,0:117:99:0,1800	1:0,153:153:99:6091,0
II	170790	T	C	5985.76	GT:AD:DP:GQ:PL	1:0,153:153:99:6017,0	0:99,0:99:99:0,1800
II	172488	A	G	4606.76	GT:AD:DP:GQ:PL	0:119,0:119:99:0,1800	1:0,117:117:99:4638,0
II	173022	A	G	7652.76	GT:AD:DP:GQ:PL	0:119,0:119:99:0,1800	1:0,173:173:99:7684,0
II	173028	T	C	7643.76	GT:AD:DP:GQ:PL	0:119,0:119:99:0,1800	1:0,172:172:99:7675,0
II	173043	A	G	7058.76	GT:AD:DP:GQ:PL	0:119,0:119:99:0,1800	1:0,176:176:99:7090,0
II	173142	C	T	6117.76	GT:AD:DP:GQ:PL	1:0,156:156:99:6149,0	0:152,0:152:99:0,1800
II	173659	T	C	6260.76	GT:AD:DP:GQ:PL	0:99,0:99:99:0,990	1:0,153:153:99:6292,0
II	174499	GAAGAAA	G	3774.72	GT:AD:DP:GQ:PL	0:99,0:99:99:0,990	1:0,85:85:99:3815,0
II	174871	A	G	3911.76	GT:AD:DP:GQ:PL	0:89,0:89:99:0,1359	1:1,89:90:99:3943,0
II	174876	ATT	A	4156.72	GT:AD:DP:GQ:PL	0:89,0:89:99:0,1359	1:1,94:95:99:4197,0
II	174882	T	TAGC	4311.72	GT:AD:DP:GQ:PL	0:89,0:89:99:0,1359	1:1,94:95:99:4352,0
II	175054	A	G	6586.76	GT:AD:DP:GQ:PL	0:89,0:89:99:0,1359	1:1,164:165:99:6618,0
II	175109	T	A	6519.76	GT:AD:DP:GQ:PL	0:89,0:89:99:0,1359	1:0,160:160:99:6551,0
II	175409	A	G	6548.76	GT:AD:DP:GQ:PL	0:89,0:89:99:0,1359	1:0,158:158:99:6580,0
II	175439	G	A	6435.76	GT:AD:DP:GQ:PL	0:89,0:89:99:0,1359	1:0,163:163:99:6467,0
II	175505	C	A	7137.76	GT:AD:DP:GQ:PL	0:89,0:89:99:0,1359	1:0,165:165:99:7169,0
II	175526	A	G	7162.76	GT:AD:DP:GQ:PL	0:89,0:89:99:0,1359	1:0,163:163:99:7194,0
II	175964	T	C	5980.76	GT:AD:DP:GQ:PL	0:89,0:89:99:0,1359	1:5,148:153:99:6012,0
II	176084	T	C	5618.76	GT:AD:DP:GQ:PL	0:89,0:89:99:0,1359	1:0,147:147:99:5650,0
II	176261	T	C	6394.76	GT:AD:DP:GQ:PL	0:89,0:89:99:0,1359	1:0,165:165:99:6426,0
II	177622	G	A	4625.76	GT:AD:DP:GQ:PL	0:89,0:89:99:0,1359	1:0,117:117:99:4657,0
II	177793	G	A	2193.76	GT:AD:DP:GQ:PL	0:89,0:89:99:0,1359	1:0,56:56:99:2225,0
II	178021	G	A	4814.76	GT:AD:DP:GQ:PL	0:89,0:89:99:0,1359	1:0,121:121:99:4846,0
II	178447	A	G	7421.76	GT:AD:DP:GQ:PL	0:89,0:89:99:0,1359	1:1,186:187:99:7453,0
II	181635	C	T	5975.76	GT:AD:DP:GQ:PL	0:134,0:134:99:0,1800	1:0,134:134:99:6007,0
II	181646	C	T	6144.76	GT:AD:DP:GQ:PL	0:134,0:134:99:0,1800	1:0,143:143:99:6176,0
II	181705	C	G	5794.76	GT:AD:DP:GQ:PL	0:134,0:134:99:0,1800	1:0,149:149:99:5826,0
II	182073	G	A	7668.76	GT:AD:DP:GQ:PL	0:140,0:140:99:0,1800	1:0,200:200:99:7700,0
II	182503	C	T	5552.76	GT:AD:DP:GQ:PL	1:0,142:142:99:5584,0	0:173,0:173:99:0,1800
II	182751	G	A	6949.76	GT:AD:DP:GQ:PL	0:137,0:137:99:0,1800	1:0,167:167:99:6981,0
II	183084	A	C	6692.76	GT:AD:DP:GQ:PL	0:137,0:137:99:0,1800	1:0,165:165:99:6724,0
II	183157	T	C	6786.76	GT:AD:DP:GQ:PL	0:137,0:137:99:0,1800	1:0,171:171:99:6818,0
II	183228	C	T	6178.76	GT:AD:DP:GQ:PL	0:137,0:137:99:0,1800	1:0,167:167:99:6210,0
II	183360	C	T	5473.76	GT:AD:DP:GQ:PL	0:137,0:137:99:0,1800	1:0,146:146:99:5505,0
II	183369	T	C	5508.76	GT:AD:DP:GQ:PL	1:2,145:147:99:5540,0	0:153,0:153:99:0,1800
II	183456	A	G	6327.76	GT:AD:DP:GQ:PL	0:140,0:140:99:0,1800	1:0,150:150:99:6359,0
II	183577	T	C	6862.76	GT:AD:DP:GQ:PL	0:140,0:140:99:0,1800	1:1,173:174:99:6894,0
II	183872	A	G	7239.76	GT:AD:DP:GQ:PL	1:0,163:163:99:7271,0	0:137,0:137:99:0,1800
II	184144	C	A	4779.76	GT:AD:DP:GQ:PL	1:0,119:119:99:4811,0	0:119,0:119:99:0,1800
II	184206	A	AT	2859.72	GT:AD:DP:GQ:PL	1:2,100:104:99:2900,0	0:119,0:119:99:0,1800
II	184218	T	A	4926.76	GT:AD:DP:GQ:PL	1:0,109:109:99:4958,0	0:119,0:119:99:0,1800
II	184223	A	G	5336.76	GT:AD:DP:GQ:PL	0:130,0:130:99:0,1800	1:0,122:122:99:5368,0
II	184249	T	C	5057.76	GT:AD:DP:GQ:PL	1:0,118:118:99:5089,0	0:122,0:122:99:0,1800
II	184343	T	C	5178.76	GT:AD:DP:GQ:PL	1:0,143:143:99:5210,0	0:122,0:122:99:0,1800
II	186484	C	A	5564.76	GT:AD:DP:GQ:PL	1:1,142:143:99:5596,0	0:143,0:143:99:0,1800
II	186522	A	G	6125.76	GT:AD:DP:GQ:PL	1:1,155:156:99:6157,0	0:143,0:143:99:0,1800
II	186750	C	T	7713.76	GT:AD:DP:GQ:PL	0:150,0:150:99:0,1800	1:0,173:173:99:7745,0
II	186759	G	A	6630.76	GT:AD:DP:GQ:PL	1:0,144:144:99:6662,0	0:147,0:147:99:0,1800
II	186778	A	G	6949.76	GT:AD:DP:GQ:PL	1:0,157:157:99:6981,0	0:147,0:147:99:0,1800
II	186915	T	C	5279.76	GT:AD:DP:GQ:PL	1:0,138:138:99:5311,0	0:147,0:147:99:0,1800
II	189576	C	T	5719.76	GT:AD:DP:GQ:PL	1:1,145:146:99:5751,0	0:159,0:159:99:0,1800
II	190167	C	G	6975.76	GT:AD:DP:GQ:PL	0:140,0:140:99:0,1800	1:1,176:177:99:7007,0
II	190246	C	T	7465.76	GT:AD:DP:GQ:PL	0:140,0:140:99:0,1800	1:1,184:185:99:7497,0
II	190583	G	A	6396.76	GT:AD:DP:GQ:PL	0:134,0:134:99:0,1800	1:1,164:165:99:6428,0
II	190620	C	G	6280.76	GT:AD:DP:GQ:PL	0:134,0:134:99:0,1800	1:0,155:155:99:6312,0
II	190670	T	C	6575.76	GT:AD:DP:GQ:PL	0:134,0:134:99:0,1800	1:0,162:162:99:6607,0
II	191107	C	G	6136.76	GT:AD:DP:GQ:PL	0:134,0:134:99:0,1800	1:0,158:158:99:6168,0
II	192095	G	A	5836.76	GT:AD:DP:GQ:PL	1:2,154:156:99:5868,0	0:122,0:122:99:0,1800
II	193122	T	C	6966.76	GT:AD:DP:GQ:PL	0:132,0:132:99:0,1800	1:0,171:171:99:6998,0
II	193239	T	A	5613.76	GT:AD:DP:GQ:PL	1:0,141:141:99:5645,0	0:148,0:148:99:0,1800
II	193380	A	G	6896.76	GT:AD:DP:GQ:PL	0:127,0:127:99:0,1350	1:0,174:174:99:6928,0
II	193534	C	T	5410.76	GT:AD:DP:GQ:PL	1:0,119:119:99:5442,0	0:144,0:144:99:0,270
II	194802	G	A	5805.76	GT:AD:DP:GQ:PL	1:1,145:146:99:5837,0	0:97,0:97:99:0,1800
II	196066	C	T	4619.76	GT:AD:DP:GQ:PL	0:117,0:117:99:0,1800	1:0,116:116:99:4651,0
II	196964	A	AT	1490.72	GT:AD:DP:GQ:PL	0:119,0:119:99:0,1800	1:4,60:67:99:1531,0
II	197148	A	G	5648.76	GT:AD:DP:GQ:PL	1:1,145:146:99:5680,0	0:76,0:76:99:0,1800
II	197567	A	AT	2224.72	GT:AD:DP:GQ:PL	1:1,76:77:99:2265,0	0:76,0:76:99:0,1800
II	197611	A	T	3355.76	GT:AD:DP:GQ:PL	1:1,79:80:99:3387,0	0:76,0:76:99:0,1800
II	197612	T	A	3355.76	GT:AD:DP:GQ:PL	1:1,76:77:99:3387,0	0:76,0:76:99:0,1800
II	197713	G	A	3730.76	GT:AD:DP:GQ:PL	1:1,97:98:99:3762,0	0:76,0:76:99:0,1800
II	197757	TCC	T	3891.72	GT:AD:DP:GQ:PL	1:1,87:88:99:3932,0	0:76,0:76:99:0,1800
II	197761	G	A	3936.76	GT:AD:DP:GQ:PL	1:0,88:88:99:3968,0	0:76,0:76:99:0,1800
II	197814	G	A	3687.76	GT:AD:DP:GQ:PL	1:0,82:82:99:3719,0	0:76,0:76:99:0,1800
II	197826	C	T	3805.76	GT:AD:DP:GQ:PL	1:0,85:85:99:3837,0	0:76,0:76:99:0,1800
II	197829	T	C	3939.76	GT:AD:DP:GQ:PL	0:81,0:81:99:0,1800	1:0,97:97:99:3971,0
II	197850	A	C	4466.76	GT:AD:DP:GQ:PL	0:81,0:81:99:0,1800	1:0,102:102:99:4498,0
II	197859	G	A	4693.76	GT:AD:DP:GQ:PL	0:81,0:81:99:0,1800	1:0,108:108:99:4725,0
II	197868	A	G	3262.76	GT:AD:DP:GQ:PL	1:0,79:79:99:3294,0	0:92,0:92:99:0,1800
II	197925	T	C	3289.76	GT:AD:DP:GQ:PL	0:82,0:82:99:0,1800	1:0,86:86:99:3321,0
II	197961	T	A	3779.76	GT:AD:DP:GQ:PL	1:1,95:96:99:3811,0	0:92,0:92:99:0,1800
II	198186	G	A	6014.76	GT:AD:DP:GQ:PL	1:1,154:155:99:6046,0	0:99,0:99:99:0,1800
II	198594	C	T	4836.76	GT:AD:DP:GQ:PL	0:127,0:127:99:0,1800	1:1,129:130:99:4868,0
II	199208	G	A	6824.76	GT:AD:DP:GQ:PL	0:146,0:146:99:0,1800	1:0,175:175:99:6856,0
II	199485	G	A	5424.76	GT:AD:DP:GQ:PL	1:0,139:139:99:5456,0	0:141,0:141:99:0,1800
II	199514	C	T	5880.76	GT:AD:DP:GQ:PL	0:133,0:133:99:0,1800	1:0,144:144:99:5912,0
II	199727	T	G	7525.76	GT:AD:DP:GQ:PL	0:133,0:133:99:0,1800	1:0,193:193:99:7557,0
II	199987	T	A	6205.76	GT:AD:DP:GQ:PL	0:140,0:140:99:0,1800	1:0,161:161:99:6237,0
II	200007	G	A	7460.76	GT:AD:DP:GQ:PL	0:140,0:140:99:0,1800	1:0,168:168:99:7492,0
II	200008	C	T	7460.76	GT:AD:DP:GQ:PL	0:140,0:140:99:0,1800	1:0,166:166:99:7492,0
II	200070	G	A	6306.76	GT:AD:DP:GQ:PL	1:0,157:157:99:6338,0	0:171,0:171:99:0,1800
II	200144	T	C	7116.76	GT:AD:DP:GQ:PL	0:127,0:127:99:0,1800	1:1,185:186:99:7148,0
II	201350	A	G	4987.76	GT:AD:DP:GQ:PL	1:0,129:129:99:5019,0	0:126,0:126:99:0,1800
II	201707	C	T	6608.76	GT:AD:DP:GQ:PL	1:1,166:167:99:6640,0	0:164,0:164:99:0,1800
II	202108	A	T	5795.76	GT:AD:DP:GQ:PL	1:1,149:150:99:5827,0	0:153,0:153:99:0,1800
II	202431	T	C	7083.76	GT:AD:DP:GQ:PL	0:118,0:118:99:0,1800	1:0,174:174:99:7115,0
II	202508	A	G	5339.76	GT:AD:DP:GQ:PL	1:0,130:130:99:5371,0	0:143,0:143:99:0,1800
II	203084	G	A	6027.76	GT:AD:DP:GQ:PL	0:125,0:125:99:0,1800	1:1,146:147:99:6059,0
II	203480	C	G	5067.76	GT:AD:DP:GQ:PL	1:0,134:134:99:5099,0	0:152,0:152:99:0,1800
II	203508	A	G	6413.76	GT:AD:DP:GQ:PL	0:136,0:136:99:0,1800	1:0,160:160:99:6445,0
II	204317	C	T	5404.76	GT:AD:DP:GQ:PL	1:0,135:135:99:5436,0	0:141,0:141:99:0,1800
II	204490	T	C	5549.76	GT:AD:DP:GQ:PL	1:0,137:137:99:5581,0	0:141,0:141:99:0,1800
II	205382	T	C	6080.76	GT:AD:DP:GQ:PL	0:122,0:122:99:0,1800	1:0,151:156:99:6112,0
II	205763	AGAG	A	6863.72	GT:AD:DP:GQ:PL	0:122,0:122:99:0,1800	1:0,136:142:99:6904,0
II	205780	AGG	A	5738.72	GT:AD:DP:GQ:PL	0:122,0:122:99:0,1800	1:6,136:142:99:5779,0
II	205784	AGAAGAAGAAG	A	5737.72	GT:AD:DP:GQ:PL	0:122,0:122:99:0,1800	1:6,136:142:99:5778,0
II	205972	G	A	5023.76	GT:AD:DP:GQ:PL	0:122,0:122:99:0,1800	1:0,136:136:99:5055,0
II	206394	G	T	6262.76	GT:AD:DP:GQ:PL	1:0,154:154:99:6294,0	0:108,0:108:99:0,1800
II	209115	C	T	6674.76	GT:AD:DP:GQ:PL	1:0,170:170:99:6706,0	0:117,0:117:99:0,1800
II	210582	G	A	6257.76	GT:AD:DP:GQ:PL	0:135,0:135:99:0,1800	1:0,154:154:99:6289,0
II	211142	C	A	6943.76	GT:AD:DP:GQ:PL	0:111,0:111:99:0,1800	1:0,183:183:99:6975,0
II	212438	T	C	3457.76	GT:AD:DP:GQ:PL	1:1,94:95:99:3489,0	0:37,0:37:99:0,495
II	212815	GTTGAATGTGTTCATCATCTGTGGTTGTTGCATAGCACCACCAGTA	G	6370.72	GT:AD:DP:GQ:PL	1:0,138:138:99:6411,0	0:179,0:179:99:0,1800
II	212964	T	C	7930.76	GT:AD:DP:GQ:PL	0:136,0:136:99:0,1800	1:1,196:197:99:7962,0
II	213396	C	T	6765.76	GT:AD:DP:GQ:PL	0:130,0:130:99:0,1800	1:0,170:170:99:6797,0
II	213817	G	GGGAGCAGATGAAACC	4648.72	GT:AD:DP:GQ:PL	1:2,98:100:99:4689,0	0:150,0:150:99:0,1800
II	214600	G	A	6055.76	GT:AD:DP:GQ:PL	0:142,0:142:99:0,470	1:1,160:161:99:6087,0
II	214692	C	T	5671.76	GT:AD:DP:GQ:PL	1:1,142:143:99:5703,0	0:145,0:145:99:0,1800
II	215665	A	G	6062.76	GT:AD:DP:GQ:PL	0:124,0:124:99:0,1800	1:0,151:151:99:6094,0
II	215872	A	G	6779.76	GT:AD:DP:GQ:PL	0:124,0:124:99:0,1800	1:2,169:171:99:6811,0
II	215962	G	A	7763.76	GT:AD:DP:GQ:PL	0:124,0:124:99:0,1800	1:2,181:183:99:7795,0
II	215977	C	A	8014.76	GT:AD:DP:GQ:PL	0:124,0:124:99:0,1800	1:2,188:190:99:8046,0
II	216776	A	G	5495.76	GT:AD:DP:GQ:PL	1:1,136:137:99:5527,0	0:180,0:180:99:0,1800
II	216839	C	T	8192.76	GT:AD:DP:GQ:PL	0:138,0:138:99:0,1800	1:0,218:218:99:8224,0
II	216871	G	A	5566.76	GT:AD:DP:GQ:PL	1:0,142:142:99:5598,0	0:195,0:195:99:0,1800
II	217015	G	C	5249.76	GT:AD:DP:GQ:PL	1:0,130:130:99:5281,0	0:195,0:195:99:0,1800
II	217082	T	C	6034.76	GT:AD:DP:GQ:PL	1:0,133:133:99:6066,0	0:201,0:201:99:0,1800
II	217094	G	T	6076.76	GT:AD:DP:GQ:PL	1:0,131:131:99:6108,0	0:201,0:201:99:0,1800
II	217109	T	C	6004.76	GT:AD:DP:GQ:PL	1:0,133:133:99:6036,0	0:201,0:201:99:0,1800
II	217111	C	T	7962.76	GT:AD:DP:GQ:PL	0:106,0:106:99:0,1800	1:0,198:198:99:7994,0
II	217676	C	T	5663.76	GT:AD:DP:GQ:PL	0:106,0:106:99:0,1800	1:1,145:146:99:5695,0
II	218020	G	C	5589.76	GT:AD:DP:GQ:PL	0:106,0:106:99:0,1800	1:0,139:139:99:5621,0
II	218204	G	A	5055.76	GT:AD:DP:GQ:PL	0:106,0:106:99:0,1800	1:0,131:131:99:5087,0
II	218666	G	A	6199.76	GT:AD:DP:GQ:PL	0:106,0:106:99:0,1800	1:0,154:154:99:6231,0
II	220055	C	T	6501.76	GT:AD:DP:GQ:PL	0:106,0:106:99:0,1800	1:0,162:162:99:6533,0
II	220098	G	A	7275.76	GT:AD:DP:GQ:PL	0:106,0:106:99:0,1800	1:0,170:170:99:7307,0
II	220122	G	A	8185.76	GT:AD:DP:GQ:PL	0:106,0:106:99:0,1800	1:0,180:180:99:8217,0
II	220331	C	T	6612.76	GT:AD:DP:GQ:PL	0:87,0:87:99:0,1800	1:0,162:162:99:6644,0
II	220451	T	G	6529.76	GT:AD:DP:GQ:PL	0:87,0:87:99:0,1800	1:0,158:158:99:6561,0
II	220951	T	A	1402.76	GT:AD:DP:GQ:PL	1:1,43:44:99:1434,0	0:58,0:58:99:0,218
II	226979	T	C	3929.76	GT:AD:DP:GQ:PL	0:53,0:53:99:0,1800	1:0,91:91:99:3961,0
II	227201	C	T	6795.76	GT:AD:DP:GQ:PL	0:53,0:53:99:0,1800	1:0,168:168:99:6827,0
II	227328	G	A	6477.76	GT:AD:DP:GQ:PL	0:53,0:53:99:0,1800	1:0,167:167:99:6509,0
II	227387	A	T	6907.76	GT:AD:DP:GQ:PL	0:53,0:53:99:0,1800	1:0,171:171:99:6939,0
II	227589	CGTATTG	C	8735.72	GT:AD:DP:GQ:PL	0:53,0:53:99:0,1800	1:0,196:196:99:8776,0
II	227881	T	C	6295.76	GT:AD:DP:GQ:PL	0:53,0:53:99:0,1800	1:0,158:158:99:6327,0
II	228106	T	C	6242.76	GT:AD:DP:GQ:PL	0:53,0:53:99:0,1800	1:0,160:160:99:6274,0
II	228251	T	C	6500.76	GT:AD:DP:GQ:PL	0:53,0:53:99:0,1800	1:0,170:170:99:6532,0
II	228340	A	G	5502.76	GT:AD:DP:GQ:PL	0:53,0:53:99:0,1800	1:0,139:139:99:5534,0
II	228898	A	G	5606.76	GT:AD:DP:GQ:PL	1:0,142:142:99:5638,0	0:102,0:102:99:0,1800
II	229716	C	T	7574.76	GT:AD:DP:GQ:PL	0:127,0:127:99:0,1800	1:0,170:170:99:7606,0
II	229717	C	T	7574.76	GT:AD:DP:GQ:PL	0:127,0:127:99:0,1800	1:0,168:168:99:7606,0
II	230037	A	T	6459.76	GT:AD:DP:GQ:PL	0:127,0:127:99:0,1800	1:1,163:164:99:6491,0
II	231574	A	G	5587.76	GT:AD:DP:GQ:PL	1:0,145:145:99:5619,0	0:140,0:140:99:0,1800
II	231704	A	G	5941.76	GT:AD:DP:GQ:PL	0:114,0:114:99:0,1800	1:0,153:153:99:5973,0
II	231837	A	G	7198.76	GT:AD:DP:GQ:PL	0:114,0:114:99:0,1800	1:0,161:161:99:7230,0
II	231847	T	A	7271.76	GT:AD:DP:GQ:PL	0:114,0:114:99:0,1800	1:0,164:164:99:7303,0
II	231973	A	G	6834.76	GT:AD:DP:GQ:PL	0:114,0:114:99:0,1800	1:0,175:175:99:6866,0
II	232618	C	T	6538.76	GT:AD:DP:GQ:PL	0:114,0:114:99:0,1800	1:0,166:166:99:6570,0
II	233350	G	A	7179.76	GT:AD:DP:GQ:PL	0:114,0:114:99:0,1800	1:2,182:184:99:7211,0
II	234010	G	A	6308.76	GT:AD:DP:GQ:PL	0:114,0:114:99:0,1800	1:1,159:160:99:6340,0
II	235113	C	T	3294.76	GT:AD:DP:GQ:PL	0:114,0:114:99:0,1800	1:1,91:92:99:3326,0
II	235634	T	C	5542.76	GT:AD:DP:GQ:PL	0:114,0:114:99:0,1800	1:0,138:138:99:5574,0
II	235877	A	C	4369.76	GT:AD:DP:GQ:PL	0:114,0:114:99:0,1800	1:0,107:107:99:4401,0
II	237151	A	G	4266.76	GT:AD:DP:GQ:PL	0:104,0:104:99:0,225	1:0,103:103:99:4298,0
II	237479	G	A	5895.76	GT:AD:DP:GQ:PL	0:104,0:104:99:0,225	1:0,151:151:99:5927,0
II	237651	T	C	7088.76	GT:AD:DP:GQ:PL	0:104,0:104:99:0,225	1:0,159:159:99:7120,0
II	237660	T	C	7139.76	GT:AD:DP:GQ:PL	0:104,0:104:99:0,225	1:0,163:163:99:7171,0
II	237725	TAACAA	T	5870.72	GT:AD:DP:GQ:PL	1:0,132:132:99:5911,0	0:142,0:142:99:0,1800
II	237732	C	G	5985.76	GT:AD:DP:GQ:PL	1:0,130:130:99:6017,0	0:142,0:142:99:0,1800
II	237733	T	C	6291.76	GT:AD:DP:GQ:PL	0:131,0:131:99:0,1800	1:0,140:140:99:6323,0
II	237735	G	A	5933.76	GT:AD:DP:GQ:PL	1:0,133:133:99:5965,0	0:140,0:140:99:0,1800
II	237739	A	G	6361.76	GT:AD:DP:GQ:PL	0:131,0:131:99:0,180	1:0,139:139:99:6393,0
II	237755	A	G	6178.76	GT:AD:DP:GQ:PL	0:131,0:131:99:0,180	1:0,135:135:99:6210,0
II	237775	G	A	5259.76	GT:AD:DP:GQ:PL	0:131,0:131:99:0,180	1:0,113:113:99:5291,0
II	237781	G	C	4799.76	GT:AD:DP:GQ:PL	0:131,0:131:99:0,180	1:0,106:106:99:4831,0
II	237846	C	CT	5666.72	GT:AD:DP:GQ:PL	1:0,131:131:99:5707,0	0:64,0:64:99:0,1800
II	237925	G	GA	4975.72	GT:AD:DP:GQ:PL	1:0,111:111:99:5016,0	0:73,0:73:99:0,1800
II	237991	C	T	3665.76	GT:AD:DP:GQ:PL	0:137,0:137:99:0,1800	1:0,87:87:99:3697,0
II	238041	C	T	5707.76	GT:AD:DP:GQ:PL	1:2,127:129:99:5739,0	0:79,0:79:99:0,1035
II	238044	T	G	5730.76	GT:AD:DP:GQ:PL	1:2,127:129:99:5762,0	0:79,0:79:99:0,1035
II	238056	A	G	5451.76	GT:AD:DP:GQ:PL	1:2,125:127:99:5483,0	0:79,0:79:99:0,1035
II	238091	T	C	3413.76	GT:AD:DP:GQ:PL	0:117,0:117:99:0,1800	1:0,76:76:99:3445,0
II	238104	TG	T	3328.72	GT:AD:DP:GQ:PL	0:117,0:117:99:0,1800	1:0,74:74:99:3369,0
II	238105	G	A,*	8077.77	GT:AD:DP:GQ:PL	1:2,114,0:116:99:4737,0,4827	2:0,0,74:74:99:3369,3369,0
II	238206	A	G	3793.76	GT:AD:DP:GQ:PL	1:0,85:85:99:3825,0	0:34,0:34:99:0,1305
II	238216	C	T	1318.76	GT:AD:DP:GQ:PL	0:90,0:90:99:0,1800	1:0,28:28:99:1350,0
II	238225	T	A	3748.76	GT:AD:DP:GQ:PL	1:0,82:82:99:3780,0	0:26,0:26:99:0,945
II	238574	G	C	6271.76	GT:AD:DP:GQ:PL	0:139,0:139:99:0,1800	1:0,151:151:99:6303,0
II	238603	G	A	6428.76	GT:AD:DP:GQ:PL	1:0,138:138:99:6460,0	0:148,0:148:99:0,1800
II	238609	C	A	6982.76	GT:AD:DP:GQ:PL	0:152,0:152:99:0,1800	1:0,154:154:99:7014,0
II	238632	G	T	6008.76	GT:AD:DP:GQ:PL	0:144,0:144:99:0,1800	1:0,153:153:99:6040,0
II	238699	C	T	6377.76	GT:AD:DP:GQ:PL	1:0,156:156:99:6409,0	0:118,0:118:99:0,225
II	238769	GA	G	3647.72	GT:AD:DP:GQ:PL	0:143,0:143:99:0,225	1:0,107:107:99:3688,0
II	238829	A	T	3757.76	GT:AD:DP:GQ:PL	0:143,0:143:99:0,225	1:0,92:92:99:3789,0
II	238875	C	A	3982.76	GT:AD:DP:GQ:PL	0:143,0:143:99:0,225	1:0,98:98:99:4014,0
II	239052	G	T	5503.76	GT:AD:DP:GQ:PL	1:2,142:144:99:5535,0	0:118,0:118:99:0,1800
II	239597	C	T	5984.76	GT:AD:DP:GQ:PL	0:141,0:141:99:0,1800	1:1,150:151:99:6016,0
II	239910	A	G	6661.76	GT:AD:DP:GQ:PL	0:141,0:141:99:0,1800	1:0,168:168:99:6693,0
II	240048	C	A	6096.76	GT:AD:DP:GQ:PL	0:128,0:128:99:0,1800	1:1,150:151:99:6128,0
II	240099	C	T	6080.76	GT:AD:DP:GQ:PL	0:128,0:128:99:0,1800	1:0,150:150:99:6112,0
II	240243	G	A	6140.76	GT:AD:DP:GQ:PL	0:128,0:128:99:0,1800	1:0,161:161:99:6172,0
II	240866	C	T	5922.76	GT:AD:DP:GQ:PL	1:0,147:147:99:5954,0	0:57,0:57:99:0,1800
II	241221	T	C	5322.76	GT:AD:DP:GQ:PL	1:1,136:137:99:5354,0	0:57,0:57:99:0,1800
II	241422	T	C	2546.76	GT:AD:DP:GQ:PL	0:95,0:95:99:0,1800	1:0,64:64:99:2578,0
II	241987	G	C	6551.76	GT:AD:DP:GQ:PL	0:98,0:98:99:0,1800	1:0,156:156:99:6583,0
II	242361	G	A	6232.76	GT:AD:DP:GQ:PL	0:98,0:98:99:0,1800	1:0,157:157:99:6264,0
II	242512	G	A	7350.76	GT:AD:DP:GQ:PL	0:98,0:98:99:0,1800	1:2,202:204:99:7382,0
II	242603	G	A	5896.76	GT:AD:DP:GQ:PL	0:98,0:98:99:0,1800	1:1,166:167:99:5928,0
II	242634	C	G	6524.76	GT:AD:DP:GQ:PL	0:98,0:98:99:0,1800	1:0,150:150:99:6556,0
II	242639	AT	A	2555.72	GT:AD:DP:GQ:PL	0:98,0:98:99:0,1800	1:10,109:124:99:2596,0
II	242721	A	G	5553.76	GT:AD:DP:GQ:PL	0:98,0:98:99:0,1800	1:0,136:136:99:5585,0
II	243256	C	T	7186.76	GT:AD:DP:GQ:PL	0:98,0:98:99:0,1800	1:1,182:183:99:7218,0
II	243486	G	A	6466.76	GT:AD:DP:GQ:PL	0:98,0:98:99:0,1800	1:0,165:165:99:6498,0
II	243609	T	C	6122.76	GT:AD:DP:GQ:PL	0:98,0:98:99:0,1800	1:0,154:154:99:6154,0
II	243768	C	T	6530.76	GT:AD:DP:GQ:PL	0:98,0:98:99:0,1800	1:0,161:161:99:6562,0
II	243780	T	A	6548.76	GT:AD:DP:GQ:PL	0:98,0:98:99:0,1800	1:0,162:162:99:6580,0
II	243846	C	T	7055.76	GT:AD:DP:GQ:PL	0:98,0:98:99:0,1800	1:0,178:178:99:7087,0
II	244489	A	T	4630.76	GT:AD:DP:GQ:PL	0:98,0:98:99:0,1800	1:0,128:128:99:4662,0
II	244633	G	A	6083.76	GT:AD:DP:GQ:PL	0:98,0:98:99:0,1800	1:0,154:154:99:6115,0
II	244779	A	G	6049.76	GT:AD:DP:GQ:PL	0:98,0:98:99:0,1800	1:0,156:156:99:6081,0
II	245034	C	T	5844.76	GT:AD:DP:GQ:PL	0:98,0:98:99:0,1800	1:0,158:158:99:5876,0
II	245099	A	G	3568.76	GT:AD:DP:GQ:PL	1:1,108:109:99:3600,0	0:110,0:110:99:0,540
II	245763	G	GAA	2050.72	GT:AD:DP:GQ:PL	0:123,0:123:99:0,1800	1:0,51:61:99:2091,0
II	245877	G	A	4947.76	GT:AD:DP:GQ:PL	0:123,0:123:99:0,1800	1:0,126:126:99:4979,0
II	246026	A	T	5942.76	GT:AD:DP:GQ:PL	1:0,151:151:99:5974,0	0:130,0:130:99:0,1800
II	246027	T	G	7340.76	GT:AD:DP:GQ:PL	0:127,0:127:99:0,1800	1:0,188:188:99:7372,0
II	246169	T	A	7830.76	GT:AD:DP:GQ:PL	0:127,0:127:99:0,1800	1:0,196:196:99:7862,0
II	246736	A	G	4286.76	GT:AD:DP:GQ:PL	0:127,0:127:99:0,1800	1:0,105:105:99:4318,0
II	246942	CT	C	5205.72	GT:AD:DP:GQ:PL	0:127,0:127:99:0,1800	1:0,140:140:99:5246,0
II	247040	C	T	6554.76	GT:AD:DP:GQ:PL	0:127,0:127:99:0,1800	1:1,171:172:99:6586,0
II	247234	A	G	6364.76	GT:AD:DP:GQ:PL	0:127,0:127:99:0,1800	1:0,151:151:99:6396,0
II	247522	G	A	8995.76	GT:AD:DP:GQ:PL	0:127,0:127:99:0,1800	1:0,200:200:99:9027,0
II	247531	C	T	9078.76	GT:AD:DP:GQ:PL	0:127,0:127:99:0,1800	1:0,208:208:99:9110,0
II	247789	A	G	6747.76	GT:AD:DP:GQ:PL	0:127,0:127:99:0,1800	1:0,166:166:99:6779,0
II	247963	C	G	6804.76	GT:AD:DP:GQ:PL	0:127,0:127:99:0,1800	1:0,174:174:99:6836,0
II	248121	C	T	6745.76	GT:AD:DP:GQ:PL	0:127,0:127:99:0,1800	1:0,168:168:99:6777,0
II	248659	G	A	4112.76	GT:AD:DP:GQ:PL	0:127,0:127:99:0,1800	1:0,92:92:99:4144,0
II	248671	C	G	4070.76	GT:AD:DP:GQ:PL	0:127,0:127:99:0,1800	1:0,91:91:99:4102,0
II	248728	A	G	3598.76	GT:AD:DP:GQ:PL	0:127,0:127:99:0,1800	1:0,93:93:99:3630,0
II	249073	G	A	6971.76	GT:AD:DP:GQ:PL	0:87,0:87:99:0,1665	1:0,184:184:99:7003,0
II	249277	A	G	6157.76	GT:AD:DP:GQ:PL	0:87,0:87:99:0,1665	1:0,158:158:99:6189,0
II	249364	G	A	6585.76	GT:AD:DP:GQ:PL	0:87,0:87:99:0,1665	1:0,169:169:99:6617,0
II	249511	T	C	7005.76	GT:AD:DP:GQ:PL	0:87,0:87:99:0,1665	1:0,177:177:99:7037,0
II	249644	G	A	6730.76	GT:AD:DP:GQ:PL	0:87,0:87:99:0,1665	1:0,174:174:99:6762,0
II	249689	G	A	6387.76	GT:AD:DP:GQ:PL	0:87,0:87:99:0,1665	1:0,160:160:99:6419,0
II	249799	G	A	6635.76	GT:AD:DP:GQ:PL	0:87,0:87:99:0,1665	1:0,165:165:99:6667,0
II	250316	G	A	4989.76	GT:AD:DP:GQ:PL	0:87,0:87:99:0,1665	1:0,129:129:99:5021,0
II	250454	T	A	6221.76	GT:AD:DP:GQ:PL	0:87,0:87:99:0,1665	1:0,165:165:99:6253,0
II	250789	T	C	7368.76	GT:AD:DP:GQ:PL	0:87,0:87:99:0,1665	1:0,182:182:99:7400,0
II	251134	G	T	6016.76	GT:AD:DP:GQ:PL	0:87,0:87:99:0,1665	1:0,154:154:99:6048,0
II	251169	A	T	5404.76	GT:AD:DP:GQ:PL	0:87,0:87:99:0,1665	1:0,136:136:99:5436,0
II	251816	A	G	6551.76	GT:AD:DP:GQ:PL	0:90,0:90:99:0,1018	1:0,147:147:99:6583,0
II	251820	G	C	6641.76	GT:AD:DP:GQ:PL	0:90,0:90:99:0,1018	1:0,150:150:99:6673,0
II	251915	GA	G	6119.72	GT:AD:DP:GQ:PL	0:90,0:90:99:0,1018	1:0,156:156:99:6160,0
II	251956	C	CT	5865.72	GT:AD:DP:GQ:PL	0:90,0:90:99:0,1018	1:0,158:158:99:5906,0
II	252044	C	T	6424.76	GT:AD:DP:GQ:PL	1:0,158:158:99:6456,0	0:143,0:143:99:0,1800
II	252127	C	T	6901.76	GT:AD:DP:GQ:PL	1:0,171:171:99:6933,0	0:143,0:143:99:0,1800
II	252244	A	G	5925.76	GT:AD:DP:GQ:PL	0:126,0:126:99:0,1800	1:0,145:145:99:5957,0
II	252271	T	C	6815.76	GT:AD:DP:GQ:PL	0:126,0:126:99:0,1800	1:0,150:150:99:6847,0
II	252273	G	C	6860.76	GT:AD:DP:GQ:PL	0:126,0:126:99:0,1800	1:0,150:150:99:6892,0
II	252279	G	A	6598.76	GT:AD:DP:GQ:PL	0:126,0:126:99:0,1800	1:0,146:146:99:6630,0
II	252340	G	C	6285.76	GT:AD:DP:GQ:PL	0:126,0:126:99:0,1800	1:0,158:158:99:6317,0
II	252493	G	A	4912.76	GT:AD:DP:GQ:PL	1:1,119:120:99:4944,0	0:144,0:144:99:0,1800
II	252860	A	G	6300.76	GT:AD:DP:GQ:PL	0:125,0:125:99:0,1800	1:0,157:157:99:6332,0
II	252933	C	G	6720.76	GT:AD:DP:GQ:PL	0:125,0:125:99:0,1800	1:0,164:164:99:6752,0
II	252951	G	A	5573.76	GT:AD:DP:GQ:PL	1:1,139:140:99:5605,0	0:165,0:165:99:0,1800
II	253367	G	T	4843.76	GT:AD:DP:GQ:PL	1:0,124:124:99:4875,0	0:155,0:155:99:0,1800
II	253911	A	G	9025.76	GT:AD:DP:GQ:PL	0:134,0:134:99:0,1800	1:1,204:205:99:9057,0
II	253913	T	C	9025.76	GT:AD:DP:GQ:PL	0:134,0:134:99:0,1800	1:1,205:206:99:9057,0
II	253949	G	T	7144.76	GT:AD:DP:GQ:PL	0:134,0:134:99:0,1800	1:1,188:189:99:7176,0
II	254333	T	C	7699.76	GT:AD:DP:GQ:PL	1:0,174:174:99:7731,0	0:140,0:140:99:0,1800
II	254380	G	C	6937.76	GT:AD:DP:GQ:PL	0:154,0:154:99:0,1800	1:0,168:168:99:6969,0
II	254395	T	A	4744.76	GT:AD:DP:GQ:PL	1:0,125:125:99:4776,0	0:167,0:167:99:0,1800
II	254446	C	G	5052.76	GT:AD:DP:GQ:PL	1:0,114:114:99:5084,0	0:133,0:133:99:0,1800
II	254491	T	C	4087.76	GT:AD:DP:GQ:PL	1:0,108:108:99:4119,0	0:133,0:133:99:0,1800
II	254815	C	T	6449.76	GT:AD:DP:GQ:PL	1:0,148:148:99:6481,0	0:133,0:133:99:0,1800
II	254818	C	T	5292.76	GT:AD:DP:GQ:PL	0:143,0:143:99:0,1800	1:0,125:125:99:5324,0
II	254913	A	G	5979.76	GT:AD:DP:GQ:PL	1:0,134:134:99:6011,0	0:50,0:50:99:0,1445
II	255152	A	G	5595.76	GT:AD:DP:GQ:PL	1:0,130:130:99:5627,0	0:57,0:57:99:0,1800
II	255688	T	A	5255.76	GT:AD:DP:GQ:PL	0:138,0:138:99:0,1800	1:0,130:130:99:5287,0
II	255740	G	A	5211.76	GT:AD:DP:GQ:PL	0:138,0:138:99:0,1800	1:0,117:117:99:5243,0
II	255743	C	T	5248.76	GT:AD:DP:GQ:PL	0:138,0:138:99:0,1800	1:0,119:119:99:5280,0
II	255960	A	G	5703.76	GT:AD:DP:GQ:PL	1:0,144:144:99:5735,0	0:94,0:94:99:0,1800
II	256444	G	A	4678.76	GT:AD:DP:GQ:PL	0:111,0:111:99:0,1800	1:0,122:122:99:4710,0
II	256736	T	C	5433.76	GT:AD:DP:GQ:PL	1:1,143:144:99:5465,0	0:35,0:35:99:0,135
II	256875	T	TA	673.76	GT:AD:DP:GQ:PL	0:97,0:97:99:0,1800	1:1,24:28:99:705,0
II	257986	C	G	5917.76	GT:AD:DP:GQ:PL	1:0,159:159:99:5949,0	0:38,0:38:99:0,1594
II	258153	T	C	7243.76	GT:AD:DP:GQ:PL	1:0,184:184:99:7275,0	0:38,0:38:99:0,1594
II	258269	C	A	6245.76	GT:AD:DP:GQ:PL	1:0,154:154:99:6277,0	0:38,0:38:99:0,1594
II	258313	G	C	6281.76	GT:AD:DP:GQ:PL	0:143,0:143:99:0,765	1:0,164:164:99:6313,0
II	258722	G	A	6287.76	GT:AD:DP:GQ:PL	1:0,140:140:99:6319,0	0:72,0:72:99:0,1800
II	258733	T	TAC	6495.72	GT:AD:DP:GQ:PL	1:0,145:145:99:6536,0	0:72,0:72:99:0,1800
II	258851	T	C	3051.76	GT:AD:DP:GQ:PL	0:99,0:99:99:0,405	1:0,69:69:99:3083,0
II	258852	G	A	3051.76	GT:AD:DP:GQ:PL	0:99,0:99:99:0,405	1:0,69:69:99:3083,0
II	258878	G	A	2458.76	GT:AD:DP:GQ:PL	0:99,0:99:99:0,405	1:0,64:64:99:2490,0
II	258993	CAT	C	2893.72	GT:AD:DP:GQ:PL	1:2,80:82:99:2934,0	0:36,0:36:99:0,135
II	259330	G	A	5832.76	GT:AD:DP:GQ:PL	1:1,151:152:99:5864,0	0:36,0:36:99:0,135
II	259543	C	T	5369.76	GT:AD:DP:GQ:PL	1:1,130:131:99:5401,0	0:36,0:36:99:0,135
II	265543	C	T	4752.76	GT:AD:DP:GQ:PL	0:89,0:89:99:0,1800	1:0,106:106:99:4784,0
II	265545	C	T	4752.76	GT:AD:DP:GQ:PL	0:89,0:89:99:0,1800	1:0,107:107:99:4784,0
II	265710	G	C	7284.76	GT:AD:DP:GQ:PL	1:0,181:181:99:7316,0	0:113,0:113:99:0,1800
II	265823	G	A	7215.76	GT:AD:DP:GQ:PL	0:136,0:136:99:0,360	1:0,160:160:99:7247,0
II	265831	A	G	7273.76	GT:AD:DP:GQ:PL	0:136,0:136:99:0,360	1:0,163:163:99:7305,0
II	266057	C	A	6381.76	GT:AD:DP:GQ:PL	0:136,0:136:99:0,360	1:0,157:157:99:6413,0
II	266158	A	T	5125.76	GT:AD:DP:GQ:PL	0:136,0:136:99:0,360	1:0,134:134:99:5157,0
II	266250	A	T	4859.76	GT:AD:DP:GQ:PL	0:136,0:136:99:0,360	1:0,121:121:99:4891,0
II	266319	TG	T	7507.72	GT:AD:DP:GQ:PL	1:0,169:169:99:7548,0	0:125,0:125:99:0,1800
II	266324	T	C	5865.76	GT:AD:DP:GQ:PL	0:169,0:169:99:0,1800	1:0,132:132:99:5897,0
II	266338	G	A	6628.76	GT:AD:DP:GQ:PL	0:169,0:169:99:0,1800	1:0,146:146:99:6660,0
II	266357	G	A	7393.76	GT:AD:DP:GQ:PL	1:0,164:164:99:7425,0	0:139,0:139:99:0,1800
II	266457	TG	T	6020.72	GT:AD:DP:GQ:PL	1:0,153:153:99:6061,0	0:133,0:133:99:0,1800
II	266478	G	A	5186.76	GT:AD:DP:GQ:PL	0:141,0:141:99:0,1800	1:0,130:130:99:5218,0
II	266551	C	G	5278.76	GT:AD:DP:GQ:PL	0:141,0:141:99:0,1800	1:0,134:136:99:5310,0
II	266587	T	A	5747.76	GT:AD:DP:GQ:PL	1:0,143:143:99:5779,0	0:143,0:143:99:0,1800
II	266788	A	G	7226.76	GT:AD:DP:GQ:PL	0:136,0:136:99:0,1800	1:0,163:163:99:7258,0
II	266791	G	A	7296.76	GT:AD:DP:GQ:PL	0:136,0:136:99:0,1800	1:0,163:163:99:7328,0
II	267051	C	G	5458.76	GT:AD:DP:GQ:PL	1:0,137:137:99:5490,0	0:144,0:144:99:0,1800
II	267428	T	C	5469.76	GT:AD:DP:GQ:PL	0:135,0:135:99:0,1800	1:0,134:134:99:5501,0
II	267686	A	G	5390.76	GT:AD:DP:GQ:PL	1:1,132:133:99:5422,0	0:118,0:118:99:0,1800
II	267923	T	C	6519.76	GT:AD:DP:GQ:PL	0:130,0:130:99:0,1800	1:0,162:162:99:6551,0
II	268027	T	C	6487.76	GT:AD:DP:GQ:PL	0:130,0:130:99:0,1800	1:0,157:157:99:6519,0
II	268175	C	T	5970.76	GT:AD:DP:GQ:PL	1:2,148:150:99:6002,0	0:176,0:176:99:0,1800
II	268270	A	G	5618.76	GT:AD:DP:GQ:PL	1:4,139:143:99:5650,0	0:176,0:176:99:0,1800
II	268644	G	T	6164.76	GT:AD:DP:GQ:PL	1:0,152:152:99:6196,0	0:164,0:164:99:0,1800
II	269013	G	A	6353.76	GT:AD:DP:GQ:PL	1:1,145:146:99:6385,0	0:189,0:189:99:0,1800
II	269020	C	A	7350.76	GT:AD:DP:GQ:PL	0:150,0:150:99:0,1800	1:0,184:184:99:7382,0
II	269025	G	T	6625.76	GT:AD:DP:GQ:PL	1:1,143:144:99:6657,0	0:171,0:171:99:0,1800
II	269026	T	C	6625.76	GT:AD:DP:GQ:PL	1:1,143:144:99:6657,0	0:171,0:171:99:0,1800
II	269029	C	A	6563.76	GT:AD:DP:GQ:PL	1:1,143:144:99:6595,0	0:171,0:171:99:0,1800
II	269036	C	A	6544.76	GT:AD:DP:GQ:PL	1:1,148:149:99:6576,0	0:171,0:171:99:0,1800
II	269230	G	A	7663.76	GT:AD:DP:GQ:PL	0:137,0:137:99:0,1800	1:0,190:190:99:7695,0
II	269369	G	A	6792.76	GT:AD:DP:GQ:PL	0:137,0:137:99:0,1800	1:0,170:170:99:6824,0
II	269600	T	C	3392.76	GT:AD:DP:GQ:PL	0:137,0:137:99:0,1800	1:0,86:86:99:3424,0
II	269846	C	A	4863.76	GT:AD:DP:GQ:PL	1:2,121:123:99:4895,0	0:77,0:77:99:0,1800
II	270121	C	T	6131.76	GT:AD:DP:GQ:PL	1:0,145:145:99:6163,0	0:180,0:180:99:0,1800
II	270213	T	C	6014.76	GT:AD:DP:GQ:PL	1:1,134:135:99:6046,0	0:191,0:191:99:0,180
II	270573	T	C	3472.76	GT:AD:DP:GQ:PL	1:1,96:97:99:3504,0	0:77,0:77:99:0,720
II	270660	GA	G	625.72	GT:AD:DP:GQ:PL	1:1,28:30:99:666,0	0:77,0:77:99:0,720
II	270744	T	TA	619.76	GT:AD:DP:GQ:PL	0:91,0:91:99:0,1289	1:1,22:27:99:651,0
II	270857	CT	C	763.72	GT:AD:DP:GQ:PL	0:91,0:91:99:0,1289	1:6,38:44:99:804,0
II	271059	G	A	3757.76	GT:AD:DP:GQ:PL	0:91,0:91:99:0,1289	1:0,113:113:99:3789,0
II	272676	G	A	5577.76	GT:AD:DP:GQ:PL	1:3,141:144:99:5609,0	0:135,0:135:99:0,1800
II	274068	G	A	4633.76	GT:AD:DP:GQ:PL	1:0,119:119:99:4665,0	0:126,0:126:99:0,1800
II	274076	G	C	4801.76	GT:AD:DP:GQ:PL	0:101,0:101:99:0,1395	1:0,122:122:99:4833,0
II	274120	C	T	3500.76	GT:AD:DP:GQ:PL	1:0,80:80:99:3532,0	0:92,0:92:99:0,225
II	274162	T	C	3083.76	GT:AD:DP:GQ:PL	0:83,0:83:99:0,1800	1:0,68:68:99:3115,0
II	274217	C	CT	465.72	GT:AD:DP:GQ:PL	0:73,0:73:99:0,751	1:2,21:23:99:506,0
II	274375	A	G	3190.68	GT:AD:DP:GQ:PL	0:93,0:93:99:0,1800	1:0,73:73:99:3222,0
II	274384	T	C	3715.76	GT:AD:DP:GQ:PL	1:0,86:86:99:3747,0	0:79,0:79:99:0,1800
II	274401	A	G	2986.76	GT:AD:DP:GQ:PL	0:102,0:102:99:0,1800	1:0,75:75:99:3018,0
II	274553	A	G	5916.76	GT:AD:DP:GQ:PL	0:114,0:114:99:0,1800	1:0,156:156:99:5948,0
II	274625	C	T	5989.76	GT:AD:DP:GQ:PL	0:114,0:114:99:0,1800	1:0,147:147:99:6021,0
II	274643	A	G	5845.76	GT:AD:DP:GQ:PL	1:2,146:148:99:5877,0	0:143,0:143:99:0,1800
II	275024	T	C	7195.76	GT:AD:DP:GQ:PL	0:112,0:112:99:0,1800	1:1,172:173:99:7227,0
II	275083	C	T	6969.76	GT:AD:DP:GQ:PL	0:112,0:112:99:0,1800	1:0,177:177:99:7001,0
II	275600	G	A	4390.76	GT:AD:DP:GQ:PL	1:0,113:113:99:4422,0	0:146,0:146:99:0,1800
II	275652	A	G	6678.76	GT:AD:DP:GQ:PL	0:122,0:122:99:0,1800	1:0,167:167:99:6710,0
II	275954	G	A	6402.76	GT:AD:DP:GQ:PL	0:122,0:122:99:0,1800	1:0,145:145:99:6434,0
II	276008	A	G	5779.76	GT:AD:DP:GQ:PL	0:128,0:128:99:0,1800	1:0,142:142:99:5811,0
II	276131	T	C	6380.76	GT:AD:DP:GQ:PL	1:0,145:145:99:6412,0	0:144,0:144:99:0,1800
II	276137	T	C	6490.76	GT:AD:DP:GQ:PL	1:0,140:140:99:6522,0	0:144,0:144:99:0,1800
II	276150	T	A	6090.76	GT:AD:DP:GQ:PL	1:0,137:137:99:6122,0	0:144,0:144:99:0,1800
II	276163	A	G	6225.76	GT:AD:DP:GQ:PL	0:127,0:127:99:0,1800	1:0,159:159:99:6257,0
II	276249	C	T	5117.76	GT:AD:DP:GQ:PL	1:1,123:124:99:5149,0	0:146,0:146:99:0,1800
II	276305	G	A	5770.76	GT:AD:DP:GQ:PL	0:126,0:126:99:0,1800	1:0,146:146:99:5802,0
II	276816	G	T	5510.76	GT:AD:DP:GQ:PL	1:0,123:123:99:5542,0	0:149,0:149:99:0,1800
II	276882	T	C	6455.76	GT:AD:DP:GQ:PL	0:132,0:132:99:0,1800	1:1,164:165:99:6487,0
II	277515	A	G	6289.76	GT:AD:DP:GQ:PL	0:132,0:132:99:0,1800	1:0,155:155:99:6321,0
II	277690	T	C	6426.76	GT:AD:DP:GQ:PL	0:143,0:143:99:0,1800	1:0,163:163:99:6458,0
II	278176	G	A	7234.76	GT:AD:DP:GQ:PL	1:2,181:183:99:7266,0	0:114,0:114:99:0,1800
II	278447	C	A	4682.76	GT:AD:DP:GQ:PL	0:129,0:129:99:0,1800	1:0,120:120:99:4714,0
II	278501	G	A	4683.76	GT:AD:DP:GQ:PL	1:1,117:118:99:4715,0	0:130,0:130:99:0,1800
II	278610	G	A	6721.76	GT:AD:DP:GQ:PL	0:131,0:131:99:0,1800	1:0,167:167:99:6753,0
II	278796	T	C	6040.76	GT:AD:DP:GQ:PL	1:1,150:151:99:6072,0	0:137,0:137:99:0,1800
II	278934	A	G	6473.76	GT:AD:DP:GQ:PL	1:0,147:147:99:6505,0	0:134,0:134:99:0,1800
II	279504	G	A	6074.76	GT:AD:DP:GQ:PL	1:0,148:148:99:6106,0	0:134,0:134:99:0,1800
II	279743	T	C	5469.76	GT:AD:DP:GQ:PL	1:1,143:144:99:5501,0	0:141,0:141:99:0,1800
II	280053	C	T	5180.76	GT:AD:DP:GQ:PL	1:0,129:129:99:5212,0	0:163,0:163:99:0,1800
II	280418	C	T	6227.76	GT:AD:DP:GQ:PL	1:0,152:152:99:6259,0	0:139,0:139:99:0,1800
II	280639	A	G	5578.76	GT:AD:DP:GQ:PL	1:0,142:142:99:5610,0	0:139,0:139:99:0,1800
II	280691	T	C	6203.76	GT:AD:DP:GQ:PL	0:141,0:141:99:0,1800	1:0,141:141:99:6235,0
II	280762	T	C	5711.76	GT:AD:DP:GQ:PL	0:141,0:141:99:0,1800	1:0,143:143:99:5743,0
II	280795	T	C	6333.76	GT:AD:DP:GQ:PL	0:141,0:141:99:0,1800	1:0,143:143:99:6365,0
II	280848	C	T	5461.76	GT:AD:DP:GQ:PL	1:0,141:141:99:5493,0	0:147,0:147:99:0,1800
II	281281	C	T	5143.76	GT:AD:DP:GQ:PL	1:2,127:129:99:5175,0	0:123,0:123:99:0,1800
II	281371	T	C	5878.76	GT:AD:DP:GQ:PL	0:126,0:126:99:0,1800	1:0,149:149:99:5910,0
II	281826	C	T	5137.76	GT:AD:DP:GQ:PL	1:1,130:131:99:5169,0	0:156,0:156:99:0,1800
II	281862	T	C	6607.76	GT:AD:DP:GQ:PL	0:123,0:123:99:0,1800	1:0,169:169:99:6639,0
II	282212	T	G	5814.76	GT:AD:DP:GQ:PL	1:3,146:149:99:5846,0	0:150,0:150:99:0,1800
II	282492	A	G	5444.76	GT:AD:DP:GQ:PL	1:1,139:140:99:5476,0	0:150,0:150:99:0,1800
II	282585	G	A	5583.76	GT:AD:DP:GQ:PL	0:139,0:139:99:0,1800	1:2,172:174:99:5615,0
II	282732	C	T	7452.76	GT:AD:DP:GQ:PL	0:139,0:139:99:0,1800	1:0,166:166:99:7484,0
II	282820	G	A	6013.76	GT:AD:DP:GQ:PL	0:145,0:145:99:0,1800	1:0,153:153:99:6045,0
II	283018	C	T	6333.76	GT:AD:DP:GQ:PL	0:145,0:145:99:0,1800	1:0,165:165:99:6365,0
II	283056	G	A	6551.76	GT:AD:DP:GQ:PL	0:145,0:145:99:0,1800	1:0,167:167:99:6583,0
II	283092	A	T	5766.76	GT:AD:DP:GQ:PL	1:1,149:150:99:5798,0	0:117,0:117:99:0,1800
II	283424	C	T	5566.76	GT:AD:DP:GQ:PL	1:0,136:136:99:5598,0	0:117,0:117:99:0,1800
II	283456	A	G	4838.76	GT:AD:DP:GQ:PL	1:0,129:129:99:4870,0	0:117,0:117:99:0,1800
II	283462	T	C	4493.76	GT:AD:DP:GQ:PL	0:128,0:128:99:0,1800	1:0,115:115:99:4525,0
II	283654	C	G	5090.76	GT:AD:DP:GQ:PL	1:0,137:137:99:5122,0	0:151,0:151:99:0,1800
II	283800	C	T	5595.76	GT:AD:DP:GQ:PL	1:1,134:135:99:5627,0	0:171,0:171:99:0,1800
II	283860	G	A	6217.76	GT:AD:DP:GQ:PL	1:1,151:152:99:6249,0	0:171,0:171:99:0,1800
II	283935	A	G	6067.76	GT:AD:DP:GQ:PL	1:0,156:156:99:6099,0	0:171,0:171:99:0,1800
II	284199	C	A	6301.76	GT:AD:DP:GQ:PL	0:133,0:133:99:0,1800	1:0,163:163:99:6333,0
II	284207	A	G	5047.76	GT:AD:DP:GQ:PL	1:0,129:129:99:5079,0	0:114,0:114:99:0,1800
II	285832	C	T	7073.76	GT:AD:DP:GQ:PL	0:144,0:144:99:0,1800	1:0,155:155:99:7105,0
II	286327	G	A	4918.76	GT:AD:DP:GQ:PL	1:0,126:126:99:4950,0	0:134,0:134:99:0,1800
II	286618	A	G	7522.76	GT:AD:DP:GQ:PL	0:132,0:132:99:0,1800	1:0,187:187:99:7554,0
II	286863	C	T	6323.76	GT:AD:DP:GQ:PL	1:0,140:140:99:6355,0	0:151,0:151:99:0,1800
II	287260	A	C	4682.76	GT:AD:DP:GQ:PL	1:0,121:121:99:4714,0	0:172,0:172:99:0,1800
II	287347	C	T	7169.76	GT:AD:DP:GQ:PL	0:123,0:123:99:0,1800	1:0,177:177:99:7201,0
II	287461	G	A	7330.76	GT:AD:DP:GQ:PL	0:123,0:123:99:0,1800	1:0,186:186:99:7362,0
II	287704	T	C	8007.76	GT:AD:DP:GQ:PL	0:142,0:142:99:0,1800	1:0,197:197:99:8039,0
II	287818	A	G	6786.76	GT:AD:DP:GQ:PL	1:1,163:164:99:6818,0	0:143,0:143:99:0,1800
II	288039	G	A	5191.76	GT:AD:DP:GQ:PL	1:0,125:125:99:5223,0	0:143,0:143:99:0,1800
II	288153	A	AT	1154.72	GT:AD:DP:GQ:PL	1:5,46:55:99:1195,0	0:124,0:124:99:0,1800
II	288273	G	T	3871.76	GT:AD:DP:GQ:PL	1:0,98:98:99:3903,0	0:135,0:135:99:0,1800
II	288302	G	A	6106.76	GT:AD:DP:GQ:PL	0:105,0:105:99:0,1800	1:0,136:136:99:6138,0
II	288303	T	C	6106.76	GT:AD:DP:GQ:PL	0:105,0:105:99:0,1800	1:0,137:137:99:6138,0
II	288704	A	ATT,AT	9910.73	GT:AD:DP:GQ:PL	1:0,103,0:103:99:4637,0,4637	2:0,0,119:119:99:5311,5320,0
II	288924	C	A	7057.76	GT:AD:DP:GQ:PL	0:132,0:132:99:0,1800	1:0,182:182:99:7089,0
II	288970	T	C	5802.76	GT:AD:DP:GQ:PL	1:0,129:129:99:5834,0	0:175,0:175:99:0,1800
II	288980	T	C	7312.76	GT:AD:DP:GQ:PL	0:136,0:136:99:0,1800	1:0,163:163:99:7344,0
II	289043	C	A	6328.76	GT:AD:DP:GQ:PL	0:145,0:145:99:0,1800	1:0,157:157:99:6360,0
II	289101	G	T	5871.76	GT:AD:DP:GQ:PL	1:1,146:147:99:5903,0	0:162,0:162:99:0,1800
II	289328	A	G	6900.76	GT:AD:DP:GQ:PL	1:0,154:154:99:6932,0	0:162,0:162:99:0,1800
II	289342	T	C	6825.76	GT:AD:DP:GQ:PL	1:0,151:151:99:6857,0	0:162,0:162:99:0,1800
II	289391	C	T	6212.76	GT:AD:DP:GQ:PL	1:1,156:157:99:6244,0	0:164,0:164:99:0,1800
II	289409	C	T	6440.76	GT:AD:DP:GQ:PL	0:148,0:148:99:0,1800	1:0,167:167:99:6472,0
II	289436	G	A	7258.76	GT:AD:DP:GQ:PL	0:148,0:148:99:0,1800	1:0,183:183:99:7290,0
II	290565	C	T	5499.76	GT:AD:DP:GQ:PL	0:106,0:106:99:0,1800	1:0,140:140:99:5531,0
II	291206	G	A	5669.76	GT:AD:DP:GQ:PL	1:1,144:145:99:5701,0	0:140,0:140:99:0,1800
II	292118	G	GA	841.72	GT:AD:DP:GQ:PL	0:115,0:115:99:0,1800	1:3,38:41:99:882,0
II	292212	A	T	4545.76	GT:AD:DP:GQ:PL	1:0,106:106:99:4577,0	0:134,0:134:99:0,1800
II	292221	C	T	5201.76	GT:AD:DP:GQ:PL	0:137,0:137:99:0,1800	1:0,124:124:99:5233,0
II	292265	A	G	6254.76	GT:AD:DP:GQ:PL	0:131,0:131:99:0,1800	1:0,134:134:99:6286,0
II	292315	T	C	5615.76	GT:AD:DP:GQ:PL	0:133,0:133:99:0,315	1:0,148:148:99:5647,0
II	292618	T	C,A	11645.8	GT:AD:DP:GQ:PL	1:0,124,0:124:99:5556,0,5556	2:3,0,141:144:99:6118,6253,0
II	294163	T	TAA	1236.72	GT:AD:DP:GQ:PL	1:1,34:41:99:1277,0	0:53,0:53:99:0,1231
II	294860	G	T	6021.76	GT:AD:DP:GQ:PL	0:112,0:112:99:0,1800	1:1,151:152:99:6053,0
II	294937	A	G	6316.76	GT:AD:DP:GQ:PL	0:112,0:112:99:0,1800	1:1,148:149:99:6348,0
II	296325	C	T	1957.76	GT:AD:DP:GQ:PL	1:0,56:56:99:1989,0	0:34,0:34:99:0,1037
II	297131	A	T	5420.76	GT:AD:DP:GQ:PL	1:3,141:144:99:5452,0	0:150,0:150:99:0,1800
II	297606	A	G	5523.76	GT:AD:DP:GQ:PL	1:1,139:140:99:5555,0	0:139,0:139:99:0,1800
II	298387	A	G	5755.76	GT:AD:DP:GQ:PL	1:0,151:151:99:5787,0	0:142,0:142:99:0,1800
II	298438	T	A	5663.76	GT:AD:DP:GQ:PL	0:121,0:121:99:0,1800	1:0,148:148:99:5695,0
II	298717	G	A	8615.76	GT:AD:DP:GQ:PL	0:112,0:112:99:0,1800	1:0,189:189:99:8647,0
II	298759	T	C	4538.76	GT:AD:DP:GQ:PL	1:1,115:116:99:4570,0	0:142,0:142:99:0,1800
II	298906	A	T	5461.76	GT:AD:DP:GQ:PL	1:0,144:144:99:5493,0	0:142,0:142:99:0,1800
II	299056	A	T	6464.76	GT:AD:DP:GQ:PL	0:136,0:136:99:0,1800	1:0,147:147:99:6496,0
II	299092	T	C	6487.76	GT:AD:DP:GQ:PL	0:136,0:136:99:0,1800	1:0,158:158:99:6519,0
II	299176	C	A	6299.76	GT:AD:DP:GQ:PL	1:0,131:131:99:6331,0	0:148,0:148:99:0,1800
II	299182	T	C	6606.76	GT:AD:DP:GQ:PL	0:141,0:141:99:0,1800	1:0,144:144:99:6638,0
II	299230	C	T	5943.76	GT:AD:DP:GQ:PL	0:147,0:147:99:0,1800	1:0,158:158:99:5975,0
II	299389	A	G	5667.76	GT:AD:DP:GQ:PL	1:0,140:140:99:5699,0	0:154,0:154:99:0,1125
II	299462	G	A	5156.76	GT:AD:DP:GQ:PL	1:0,128:128:99:5188,0	0:154,0:154:99:0,1125
II	299524	C	T	4519.76	GT:AD:DP:GQ:PL	1:0,118:118:99:4551,0	0:154,0:154:99:0,1125
II	299548	CGAAGAG	C	5743.72	GT:AD:DP:GQ:PL	0:126,0:126:99:0,1413	1:0,132:132:99:5784,0
II	299551	A	AGTG,*	9058.77	GT:AD:DP:GQ:PL	1:0,67,0:67:99:3303,0,3307	2:0,0,132:132:99:5784,5784,0
II	299554	G	GGAAGAGAGCGAAGTGGAGGAAGAGAGC,*	9550.77	GT:AD:DP:GQ:PL	1:0,75,0:75:99:3795,0,3802	2:0,0,132:132:99:5784,5784,0
II	299581	T	C	6161.76	GT:AD:DP:GQ:PL	0:111,0:111:99:0,1663	1:1,149:150:99:6193,0
II	299750	C	T	3935.76	GT:AD:DP:GQ:PL	1:3,101:104:99:3967,0	0:133,0:133:99:0,1800
II	299876	A	G	4268.76	GT:AD:DP:GQ:PL	0:102,0:102:99:0,1800	1:1,107:108:99:4300,0
II	301182	A	G	4171.76	GT:AD:DP:GQ:PL	1:1,117:118:99:4203,0	0:38,0:38:99:0,945
II	301199	A	G	4148.76	GT:AD:DP:GQ:PL	1:2,112:114:99:4180,0	0:38,0:38:99:0,945
II	301349	A	G	2263.76	GT:AD:DP:GQ:PL	0:112,0:112:90:0,90	1:0,49:49:99:2295,0
II	301704	G	A	6159.76	GT:AD:DP:GQ:PL	0:135,0:135:99:0,1800	1:1,164:165:99:6191,0
II	302088	A	G	6948.76	GT:AD:DP:GQ:PL	1:0,156:156:99:6980,0	0:162,0:162:99:0,1800
II	302627	T	C	5612.76	GT:AD:DP:GQ:PL	1:0,146:146:99:5644,0	0:147,0:147:99:0,1800
II	302749	G	A	6664.76	GT:AD:DP:GQ:PL	0:138,0:138:99:0,1800	1:0,169:169:99:6696,0
II	302998	C	A	6408.76	GT:AD:DP:GQ:PL	0:137,0:137:99:0,1800	1:0,161:161:99:6440,0
II	303520	T	G	5417.76	GT:AD:DP:GQ:PL	1:3,135:138:99:5449,0	0:166,0:166:99:0,1800
II	303588	G	A	5527.76	GT:AD:DP:GQ:PL	1:1,136:137:99:5559,0	0:142,0:142:99:0,1800
II	303649	G	C	5822.76	GT:AD:DP:GQ:PL	1:3,150:153:99:5854,0	0:142,0:142:99:0,1800
II	305991	G	C	5095.76	GT:AD:DP:GQ:PL	1:0,131:131:99:5127,0	0:107,0:107:99:0,1800
II	306256	C	A	5335.76	GT:AD:DP:GQ:PL	0:143,0:143:99:0,1800	1:0,119:119:99:5367,0
II	306460	A	G	4789.76	GT:AD:DP:GQ:PL	1:0,132:132:99:4821,0	0:134,0:134:99:0,1800
II	306737	C	T	5622.76	GT:AD:DP:GQ:PL	1:0,144:144:99:5654,0	0:134,0:134:99:0,1800
II	307275	G	A	4673.76	GT:AD:DP:GQ:PL	0:116,0:116:99:0,1800	1:0,120:120:99:4705,0
II	307391	G	A	2723.76	GT:AD:DP:GQ:PL	1:0,69:69:99:2755,0	0:80,0:80:99:0,450
II	307512	G	A	3279.76	GT:AD:DP:GQ:PL	1:0,73:73:99:3311,0	0:88,0:88:99:0,1800
II	307517	C	CA	3289.72	GT:AD:DP:GQ:PL	1:0,73:73:99:3330,0	0:88,0:88:99:0,1800
II	307537	C	T	3558.76	GT:AD:DP:GQ:PL	1:0,81:81:99:3590,0	0:88,0:88:99:0,1800
II	307558	A	G	4346.76	GT:AD:DP:GQ:PL	0:114,0:114:99:0,1800	1:0,102:102:99:4378,0
II	307597	G	A	3541.76	GT:AD:DP:GQ:PL	1:0,84:84:99:3573,0	0:129,0:129:99:0,1800
II	307634	T	C	2358.76	GT:AD:DP:GQ:PL	1:0,55:55:99:2390,0	0:132,0:132:99:0,1350
II	307654	AT	ATT,A	2162.73	GT:AD:DP:GQ:PL	1:5,30,0:36:99:757,0,823	2:2,0,55:64:99:1443,1419,0
II	308002	T	C	5666.76	GT:AD:DP:GQ:PL	1:0,121:121:99:5698,0	0:175,0:175:99:0,1800
II	308171	G	A	4328.76	GT:AD:DP:GQ:PL	1:0,113:113:99:4360,0	0:131,0:131:99:0,1800
II	308587	GT	G	3822.72	GT:AD:DP:GQ:PL	0:139,0:139:99:0,1800	1:0,125:125:99:3863,0
II	308634	T	A	4870.76	GT:AD:DP:GQ:PL	0:139,0:139:99:0,1800	1:0,121:121:99:4902,0
II	308690	G	A	5314.76	GT:AD:DP:GQ:PL	1:0,140:140:99:5346,0	0:117,0:117:99:0,1800
II	308715	T	C	4358.76	GT:AD:DP:GQ:PL	0:119,0:119:99:0,1800	1:0,109:109:99:4390,0
II	308751	AT	A	2512.72	GT:AD:DP:GQ:PL	0:119,0:119:99:0,1800	1:0,84:84:99:2553,0
II	309159	T	C	5561.76	GT:AD:DP:GQ:PL	1:1,142:143:99:5593,0	0:57,0:57:99:0,1800
II	309178	G	A	5418.76	GT:AD:DP:GQ:PL	1:1,136:137:99:5450,0	0:57,0:57:99:0,1800
II	309264	C	T	5464.76	GT:AD:DP:GQ:PL	1:1,143:144:99:5496,0	0:57,0:57:99:0,1800
II	309498	A	G	6394.76	GT:AD:DP:GQ:PL	0:145,0:145:99:0,1800	1:0,157:157:99:6426,0
II	309686	A	G	6383.76	GT:AD:DP:GQ:PL	0:154,0:154:99:0,1800	1:0,157:157:99:6415,0
II	309702	G	A	6047.76	GT:AD:DP:GQ:PL	1:1,155:156:99:6079,0	0:160,0:160:99:0,1800
II	309720	A	G	6072.76	GT:AD:DP:GQ:PL	1:1,157:158:99:6104,0	0:160,0:160:99:0,1800
II	309750	T	C	6229.76	GT:AD:DP:GQ:PL	0:152,0:152:99:0,1800	1:0,161:161:99:6261,0
II	309822	C	T	5702.76	GT:AD:DP:GQ:PL	1:2,146:148:99:5734,0	0:167,0:167:99:0,1800
II	309939	C	T	7353.76	GT:AD:DP:GQ:PL	0:133,0:133:99:0,1800	1:0,179:179:99:7385,0
II	310328	G	GT	3507.72	GT:AD:DP:GQ:PL	1:0,106:106:99:3548,0	0:98,0:98:99:0,1800
II	310393	C	T	3059.76	GT:AD:DP:GQ:PL	1:0,74:74:99:3091,0	0:98,0:98:99:0,1800
II	311411	T	TTGCAACGTGGAACTATAA	8741.72	GT:AD:DP:GQ:PL	0:144,0:144:99:0,1800	1:0,175:175:99:8782,0
II	311510	A	G	6305.76	GT:AD:DP:GQ:PL	0:144,0:144:99:0,1800	1:0,156:156:99:6337,0
II	312167	G	A	5869.76	GT:AD:DP:GQ:PL	1:2,139:141:99:5901,0	0:165,0:165:99:0,1800
II	312229	T	C	6316.76	GT:AD:DP:GQ:PL	1:3,148:151:99:6348,0	0:165,0:165:99:0,1800
II	312389	T	A	5544.76	GT:AD:DP:GQ:PL	1:0,146:146:99:5576,0	0:165,0:165:99:0,1800
II	312596	G	A	6935.76	GT:AD:DP:GQ:PL	0:142,0:142:99:0,1800	1:0,173:173:99:6967,0
II	312995	T	C	5324.76	GT:AD:DP:GQ:PL	1:0,136:136:99:5356,0	0:146,0:146:99:0,1800
II	313154	T	C	5755.76	GT:AD:DP:GQ:PL	1:0,140:140:99:5787,0	0:146,0:146:99:0,1800
II	313202	T	C	6321.76	GT:AD:DP:GQ:PL	0:145,0:145:99:0,1800	1:0,156:156:99:6353,0
II	313313	G	A	6136.76	GT:AD:DP:GQ:PL	0:133,0:133:99:0,1800	1:0,141:141:99:6168,0
II	313334	A	G	5804.76	GT:AD:DP:GQ:PL	0:133,0:133:99:0,1800	1:0,129:129:99:5836,0
II	313448	C	T	6055.76	GT:AD:DP:GQ:PL	0:137,0:137:99:0,1800	1:0,135:135:99:6087,0
II	313475	A	G	4821.76	GT:AD:DP:GQ:PL	1:1,121:122:99:4853,0	0:136,0:136:99:0,1800
II	313595	T	C	4824.76	GT:AD:DP:GQ:PL	1:0,116:116:99:4856,0	0:136,0:136:99:0,1800
II	313673	C	T	6986.76	GT:AD:DP:GQ:PL	0:120,0:120:99:0,1800	1:0,176:176:99:7018,0
II	313793	C	T	6761.76	GT:AD:DP:GQ:PL	0:120,0:120:99:0,1800	1:0,165:165:99:6793,0
II	313868	C	T	5803.76	GT:AD:DP:GQ:PL	1:0,143:143:99:5835,0	0:127,0:127:99:0,1800
II	313940	T	C	5330.76	GT:AD:DP:GQ:PL	1:0,135:135:99:5362,0	0:127,0:127:99:0,1800
II	314009	C	T	4887.76	GT:AD:DP:GQ:PL	1:0,122:122:99:4919,0	0:127,0:127:99:0,1800
II	314132	T	C	5582.76	GT:AD:DP:GQ:PL	0:127,0:127:99:0,1800	1:0,139:139:99:5614,0
II	314483	A	G	5338.76	GT:AD:DP:GQ:PL	0:157,0:157:99:0,1800	1:0,135:135:99:5370,0
II	314492	G	A	5949.76	GT:AD:DP:GQ:PL	1:0,149:149:99:5981,0	0:124,0:124:99:0,1800
II	314760	T	A	4671.76	GT:AD:DP:GQ:PL	0:131,0:131:99:0,1800	1:0,126:126:99:4703,0
II	314904	G	A	1708.76	GT:AD:DP:GQ:PL	0:131,0:131:99:0,1800	1:0,48:48:99:1740,0
II	314932	A	G	5531.76	GT:AD:DP:GQ:PL	1:0,144:144:99:5563,0	0:43,0:43:99:0,1703
II	315082	T	C	3728.76	GT:AD:DP:GQ:PL	0:145,0:145:99:0,1800	1:0,102:102:99:3760,0
II	315177	G	A	5094.76	GT:AD:DP:GQ:PL	0:145,0:145:99:0,1800	1:0,135:135:99:5126,0
II	315206	G	T	4968.76	GT:AD:DP:GQ:PL	1:0,128:128:99:5000,0	0:126,0:126:99:0,1800
II	315239	A	G	4170.76	GT:AD:DP:GQ:PL	1:5,113:119:99:4202,0	0:126,0:126:99:0,1800
II	315271	C	T	5226.76	GT:AD:DP:GQ:PL	0:154,0:154:99:0,1800	1:0,120:120:99:5258,0
II	315286	G	A	5236.76	GT:AD:DP:GQ:PL	0:154,0:154:99:0,1800	1:0,119:119:99:5268,0
II	315289	A	G	5951.76	GT:AD:DP:GQ:PL	1:0,141:141:99:5983,0	0:131,0:131:99:0,1800
II	315344	T	A	5272.76	GT:AD:DP:GQ:PL	0:129,0:129:99:0,1800	1:0,133:133:99:5304,0
II	315469	T	C	5282.76	GT:AD:DP:GQ:PL	1:0,137:137:99:5314,0	0:120,0:120:99:0,1800
II	315524	C	T	5279.76	GT:AD:DP:GQ:PL	0:121,0:121:99:0,1800	1:0,127:127:99:5311,0
II	315835	C	T	5731.76	GT:AD:DP:GQ:PL	0:109,0:109:99:0,1800	1:0,147:147:99:5763,0
II	315934	C	T	5972.76	GT:AD:DP:GQ:PL	0:109,0:109:99:0,1800	1:0,148:148:99:6004,0
II	316033	A	G	6451.76	GT:AD:DP:GQ:PL	0:103,0:103:99:0,1800	1:0,144:144:99:6483,0
II	316180	A	G	5019.76	GT:AD:DP:GQ:PL	1:0,129:129:99:5051,0	0:37,0:37:99:0,839
II	316758	G	A	2691.76	GT:AD:DP:GQ:PL	1:0,61:61:99:2723,0	0:54,0:54:99:0,1567
II	316919	G	A	2440.76	GT:AD:DP:GQ:PL	1:0,67:67:99:2472,0	0:54,0:54:99:0,1567
II	316923	T	C	1299.76	GT:AD:DP:GQ:PL	0:116,0:116:99:0,135	1:0,34:34:99:1331,0
II	316945	CAAACAAA	C	1668.72	GT:AD:DP:GQ:PL	1:1,46:47:99:1709,0	0:73,0:73:99:0,1024
II	316957	A	C	1081.76	GT:AD:DP:GQ:PL	1:4,49:53:99:1113,0	0:80,0:80:99:0,827
II	316976	A	G	2844.76	GT:AD:DP:GQ:PL	1:0,67:67:99:2876,0	0:80,0:80:99:0,827
II	317409	T	C	7044.76	GT:AD:DP:GQ:PL	1:0,158:158:99:7076,0	0:136,0:136:99:0,1800
II	317424	T	G	6871.76	GT:AD:DP:GQ:PL	1:0,151:151:99:6903,0	0:136,0:136:99:0,1800
II	317648	A	G	6184.76	GT:AD:DP:GQ:PL	1:0,140:140:99:6216,0	0:136,0:136:99:0,1800
II	317687	G	A	6619.76	GT:AD:DP:GQ:PL	0:128,0:128:99:0,1800	1:0,153:153:99:6651,0
II	317789	T	C	5164.76	GT:AD:DP:GQ:PL	1:0,133:133:99:5196,0	0:61,0:61:99:0,1800
II	317942	T	A	5152.76	GT:AD:DP:GQ:PL	1:0,123:123:99:5184,0	0:61,0:61:99:0,1800
II	318035	T	C	2947.76	GT:AD:DP:GQ:PL	0:120,0:120:99:0,1800	1:0,68:68:99:2979,0
II	318054	T	C	3124.76	GT:AD:DP:GQ:PL	0:120,0:120:99:0,1800	1:0,71:71:99:3156,0
II	318088	C	G	4278.76	GT:AD:DP:GQ:PL	1:0,115:115:99:4310,0	0:73,0:73:99:0,1800
II	318796	T	C	5919.76	GT:AD:DP:GQ:PL	0:120,0:120:99:0,1800	1:1,150:151:99:5951,0
II	318899	G	C	5527.76	GT:AD:DP:GQ:PL	0:120,0:120:99:0,1800	1:0,138:138:99:5559,0
II	318982	C	T	5991.76	GT:AD:DP:GQ:PL	1:0,135:135:99:6023,0	0:137,0:137:99:0,1800
II	319000	C	T	6313.76	GT:AD:DP:GQ:PL	1:0,136:136:99:6345,0	0:137,0:137:99:0,1800
II	319018	C	T	6444.76	GT:AD:DP:GQ:PL	1:0,145:145:99:6476,0	0:137,0:137:99:0,1800
II	319087	C	T	5750.76	GT:AD:DP:GQ:PL	1:0,138:138:99:5782,0	0:137,0:137:99:0,1800
II	319525	T	C	6784.76	GT:AD:DP:GQ:PL	1:0,155:155:99:6816,0	0:137,0:137:99:0,1800
II	319547	T	C	6865.76	GT:AD:DP:GQ:PL	1:0,156:156:99:6897,0	0:137,0:137:99:0,1800
II	319717	T	C	5365.76	GT:AD:DP:GQ:PL	1:1,145:146:99:5397,0	0:137,0:137:99:0,1800
II	319900	G	A	6393.76	GT:AD:DP:GQ:PL	0:80,0:80:99:0,1800	1:0,163:163:99:6425,0
II	320539	A	G	3997.76	GT:AD:DP:GQ:PL	0:80,0:80:99:0,1800	1:0,100:100:99:4029,0
II	320583	G	A	4787.76	GT:AD:DP:GQ:PL	0:80,0:80:99:0,1800	1:0,129:129:99:4819,0
II	320632	C	T	6352.76	GT:AD:DP:GQ:PL	0:80,0:80:99:0,1800	1:0,142:142:99:6384,0
II	320644	T	G	7008.76	GT:AD:DP:GQ:PL	0:80,0:80:99:0,1800	1:0,153:153:99:7040,0
II	320656	A	G	6838.76	GT:AD:DP:GQ:PL	0:80,0:80:99:0,1800	1:0,155:155:99:6870,0
II	320830	T	C	9342.76	GT:AD:DP:GQ:PL	0:155,0:155:99:0,1800	1:0,208:208:99:9374,0
II	320836	T	C	9426.76	GT:AD:DP:GQ:PL	0:155,0:155:99:0,1800	1:0,205:205:99:9458,0
II	320890	A	G	8034.76	GT:AD:DP:GQ:PL	0:125,0:125:99:0,1800	1:0,201:201:99:8066,0
II	321445	G	C	6167.76	GT:AD:DP:GQ:PL	1:0,156:156:99:6199,0	0:140,0:140:99:0,1800
II	321668	T	A	5180.76	GT:AD:DP:GQ:PL	1:3,132:135:99:5212,0	0:74,0:74:99:0,1800
II	322503	T	C	6464.76	GT:AD:DP:GQ:PL	0:147,0:147:99:0,1800	1:0,169:169:99:6496,0
II	323064	G	A	5954.76	GT:AD:DP:GQ:PL	0:123,0:123:99:0,1800	1:0,151:151:99:5986,0
II	323106	C	T	6093.76	GT:AD:DP:GQ:PL	0:123,0:123:99:0,1800	1:0,159:159:99:6125,0
II	323214	C	G	5653.76	GT:AD:DP:GQ:PL	0:123,0:123:99:0,1800	1:0,148:148:99:5685,0
II	323577	G	A	5618.76	GT:AD:DP:GQ:PL	0:123,0:123:99:0,1800	1:1,148:149:99:5650,0
II	324106	A	C	6135.76	GT:AD:DP:GQ:PL	0:123,0:123:99:0,1800	1:0,159:159:99:6167,0
II	324220	G	A	6078.76	GT:AD:DP:GQ:PL	0:123,0:123:99:0,1800	1:0,155:155:99:6110,0
II	324709	G	T	8958.76	GT:AD:DP:GQ:PL	0:123,0:123:99:0,1800	1:0,205:205:99:8990,0
II	325701	T	C	5896.76	GT:AD:DP:GQ:PL	0:98,0:98:99:0,1800	1:0,146:146:99:5928,0
II	325802	T	C	6452.76	GT:AD:DP:GQ:PL	0:98,0:98:99:0,1800	1:0,159:159:99:6484,0
II	325889	C	T	6115.76	GT:AD:DP:GQ:PL	0:98,0:98:99:0,1800	1:0,158:158:99:6147,0
II	326118	G	A	7088.76	GT:AD:DP:GQ:PL	0:98,0:98:99:0,1800	1:2,176:178:99:7120,0
II	326158	C	CT	5215.72	GT:AD:DP:GQ:PL	0:98,0:98:99:0,1800	1:0,162:162:99:5256,0
II	326179	A	G	6598.76	GT:AD:DP:GQ:PL	0:98,0:98:99:0,1800	1:0,163:163:99:6630,0
II	326293	A	T	5876.76	GT:AD:DP:GQ:PL	0:98,0:98:99:0,1800	1:0,149:149:99:5908,0
II	326339	T	C	6188.76	GT:AD:DP:GQ:PL	0:98,0:98:99:0,1800	1:0,159:159:99:6220,0
II	326357	C	T	5946.76	GT:AD:DP:GQ:PL	0:98,0:98:99:0,1800	1:0,151:151:99:5978,0
II	326394	A	G	6102.76	GT:AD:DP:GQ:PL	0:98,0:98:99:0,1800	1:0,152:152:99:6134,0
II	326411	C	T	5874.76	GT:AD:DP:GQ:PL	0:98,0:98:99:0,1800	1:0,150:150:99:5906,0
II	326449	T	G	5212.76	GT:AD:DP:GQ:PL	1:0,133:133:99:5244,0	0:136,0:136:99:0,1800
II	326592	T	A	5309.76	GT:AD:DP:GQ:PL	0:122,0:122:99:0,1800	1:0,134:134:99:5341,0
II	326660	C	T	5155.76	GT:AD:DP:GQ:PL	0:122,0:122:99:0,1800	1:0,127:127:99:5187,0
II	326677	C	T	5571.76	GT:AD:DP:GQ:PL	0:122,0:122:99:0,1800	1:0,123:123:99:5603,0
II	326680	C	T	5626.76	GT:AD:DP:GQ:PL	0:122,0:122:99:0,1800	1:0,126:126:99:5658,0
II	326704	G	A	5343.76	GT:AD:DP:GQ:PL	0:122,0:122:99:0,1800	1:0,128:128:99:5375,0
II	326734	T	A	5904.76	GT:AD:DP:GQ:PL	0:122,0:122:99:0,1800	1:1,132:133:99:5936,0
II	326744	G	A	6165.76	GT:AD:DP:GQ:PL	0:122,0:122:99:0,1800	1:0,134:134:99:6197,0
II	326754	A	G	5997.76	GT:AD:DP:GQ:PL	0:122,0:122:99:0,1800	1:0,123:123:99:6029,0
II	326757	A	T	5817.76	GT:AD:DP:GQ:PL	0:122,0:122:99:0,1800	1:0,126:126:99:5849,0
II	326765	G	T	5648.76	GT:AD:DP:GQ:PL	0:122,0:122:99:0,1800	1:0,124:124:99:5680,0
II	327179	A	G	4956.76	GT:AD:DP:GQ:PL	0:122,0:122:99:0,1800	1:0,120:120:99:4988,0
II	329632	T	G	4844.76	GT:AD:DP:GQ:PL	1:0,122:122:99:4876,0	0:90,0:90:99:0,1800
II	331350	A	G	5455.76	GT:AD:DP:GQ:PL	1:0,142:142:99:5487,0	0:142,0:142:99:0,1800
II	331446	T	A	6682.76	GT:AD:DP:GQ:PL	1:1,160:161:99:6714,0	0:142,0:142:99:0,1800
II	331783	G	A	4863.76	GT:AD:DP:GQ:PL	0:145,0:145:99:0,1800	1:0,122:122:99:4895,0
II	331827	T	A	5884.76	GT:AD:DP:GQ:PL	1:0,133:133:99:5916,0	0:132,0:132:99:0,1800
II	332368	T	A	6094.76	GT:AD:DP:GQ:PL	1:0,153:153:99:6126,0	0:132,0:132:99:0,1800
II	332399	A	G	5860.76	GT:AD:DP:GQ:PL	0:157,0:157:99:0,1800	1:0,131:131:99:5892,0
II	332441	TA	T	5604.72	GT:AD:DP:GQ:PL	0:140,0:140:99:0,1800	1:0,129:129:99:5645,0
II	332471	G	A	5271.76	GT:AD:DP:GQ:PL	0:140,0:140:99:0,1800	1:0,136:137:99:5303,0
II	332992	C	G	5548.76	GT:AD:DP:GQ:PL	0:141,0:141:99:0,1800	1:0,139:139:99:5580,0
II	333058	A	T	4602.76	GT:AD:DP:GQ:PL	0:141,0:141:99:0,1800	1:0,119:119:99:4634,0
II	333078	T	C	5940.76	GT:AD:DP:GQ:PL	1:0,150:150:99:5972,0	0:113,0:113:99:0,1800
II	333194	G	A	4658.76	GT:AD:DP:GQ:PL	1:0,115:115:99:4690,0	0:113,0:113:99:0,1800
II	333254	TC	T	4573.72	GT:AD:DP:GQ:PL	1:0,104:104:99:4614,0	0:113,0:113:99:0,1800
II	333319	T	A	4782.76	GT:AD:DP:GQ:PL	1:0,106:106:99:4814,0	0:128,0:128:99:0,1800
II	333321	G	A	4782.76	GT:AD:DP:GQ:PL	1:0,107:107:99:4814,0	0:128,0:128:99:0,1800
II	333428	G	A	4745.76	GT:AD:DP:GQ:PL	1:1,106:107:99:4777,0	0:54,0:54:99:0,1800
II	333434	C	T	4623.76	GT:AD:DP:GQ:PL	1:1,104:105:99:4655,0	0:54,0:54:99:0,1800
II	334125	G	A	2194.76	GT:AD:DP:GQ:PL	0:101,0:101:99:0,1800	1:0,59:59:99:2226,0
II	334938	G	T	4871.76	GT:AD:DP:GQ:PL	1:0,127:127:99:4903,0	0:56,0:56:99:0,1800
II	335046	A	T	6292.76	GT:AD:DP:GQ:PL	0:109,0:109:99:0,1800	1:3,159:162:99:6324,0
II	335151	C	T	4639.76	GT:AD:DP:GQ:PL	1:1,113:114:99:4671,0	0:164,0:164:99:0,1800
II	335937	G	C	6293.76	GT:AD:DP:GQ:PL	0:116,0:116:99:0,1800	1:0,156:156:99:6325,0
II	336456	G	A	6308.76	GT:AD:DP:GQ:PL	0:116,0:116:99:0,1800	1:0,155:155:99:6340,0
II	336492	C	T	6375.76	GT:AD:DP:GQ:PL	0:116,0:116:99:0,1800	1:0,154:154:99:6407,0
II	336564	G	A	6197.76	GT:AD:DP:GQ:PL	0:116,0:116:99:0,1800	1:0,160:160:99:6229,0
II	336591	A	G	6240.76	GT:AD:DP:GQ:PL	0:116,0:116:99:0,1800	1:0,158:158:99:6272,0
II	336652	C	T	6915.76	GT:AD:DP:GQ:PL	1:0,168:168:99:6947,0	0:155,0:155:99:0,1800
II	336720	G	A	6278.76	GT:AD:DP:GQ:PL	0:120,0:120:99:0,1800	1:1,171:172:99:6310,0
II	336747	A	G	6222.76	GT:AD:DP:GQ:PL	0:120,0:120:99:0,1800	1:0,165:165:99:6254,0
II	336843	A	G	6917.76	GT:AD:DP:GQ:PL	0:120,0:120:99:0,1800	1:0,167:167:99:6949,0
II	337074	G	A	7190.76	GT:AD:DP:GQ:PL	0:120,0:120:99:0,1800	1:0,162:162:99:7222,0
II	337075	A	G	7190.76	GT:AD:DP:GQ:PL	0:120,0:120:99:0,1800	1:0,161:161:99:7222,0
II	337485	C	A	4856.76	GT:AD:DP:GQ:PL	1:0,119:119:99:4888,0	0:87,0:87:99:0,1800
II	337834	A	G	3334.76	GT:AD:DP:GQ:PL	0:123,0:123:99:0,1800	1:0,83:83:99:3366,0
II	337897	G	A	3156.76	GT:AD:DP:GQ:PL	0:123,0:123:99:0,1800	1:0,80:80:99:3188,0
II	338142	C	T	4690.76	GT:AD:DP:GQ:PL	1:0,118:118:99:4722,0	0:75,0:75:99:0,1800
II	338255	T	C	2908.76	GT:AD:DP:GQ:PL	0:109,0:109:99:0,180	1:0,73:73:99:2940,0
[truncated: 33,461 more rows]
