# Supplementary material for: QTL analysis reveals genomic variants linked to high-temperature fermentation performance in the industrial yeast
Source: Biotechnol Biofuels. 2019 Mar 19;12:59. doi: 10.1186/s13068-019-1398-7 (PMC6423876; doi:10.1186/s13068-019-1398-7)
Supplement: Supplementary file 4 — Additional file 4: Dataset S2. QTL lists detected by the EXPLoRA and MULTIPOOL methods. [file 13068_2019_1398_MOESM4_ESM.xlsx]

## Sheet: Major QTLs by EXPLoRA
ID	Chromosome	Start	End	Length	Gene list
I_0	I	186244	226377	40133	PHO11 YAR029W
II_0	II	408801	553627	144826	IML3 MAK5 AAC3 IST2 TBS1 SLI15 MEC1 PHO3 MRPS9 IRA1 CYC8 SUP45 TFC1 ARA1 VID24 OPY1 MIS1 CNS1 YSW1 SIF2 SHE3 RXT2 LYS2 CBP6 TEC1 MRPL36 YBR139W HSL7 YBR096W CCZ1 AIM3 PTC4 RIB7 YBR138C MUD1 YSA1
IV_0	IV	192316	278324	86008	PHO2 CRD1 RDI1 BPL1 RGT2 PPH21 IWR1 UBP1 LDB17 YFH1 TMA17 CDC53 SCM3 STF1 YDL114W NUP84 TRM3 YDL129W COP1 SRF1 HEM25 CYK3 YDL109C POL3 ATG20 RPP1B
IV_2	IV	926885	1079273	152388	PEX10 EXG2 RSC3 ZIP1 PRP42 MRX10 MTH1 RKM4 RNH202 YDR239C PRP28 CTA1 COX20 DIN7 SRP101 FMN1 PMP3 CCC2 DPL1 MHR1 PMT7 AKR1 ATP5 MSW1 HRQ1 HEL2 CFT1 SWM1 DPP1 HNT2 INM2 CHL4 HSP78 HDA2 BSC2 AMD2 PEX5 GCN2 YAP6 PAM1 SNU56 SUR2 TRS23 SSD1 GLO2 YDR262W SEC26 PRO1 CIA1 HEM1 YDR306C DON1 NSE3 PHM6
IV_3	IV	1336830	1342823	5993	THI74 LRS4 DOT1
VII_1	VII	963802	1023056	59254	RAD2 MES1 YGR266W GND2 PFK1 SDA1 MGA1 KEL2 YGR237C YGR250C LSC2 BRF1 SAY1
VII_2	VII	1076470	1083548	7078	COS6
VIII_0	VIII	93602	174606	81004	DAP2 MAS2 YHL008C RPN1 SLT2 MYO1 RRM3 ERC1
IX_0	IX	21237	25376	4139	YIL169C
IX_1	IX	246575	246605	30	YIL060W
X_0	X	20397	22579	2182	HXT9 YJL218W
X_2	X	236880	314053	77173	ARG3 IML2 LSB6 GWT1 SAP185 EXO70 MRPL49 YJL070C UTP18 DPB11 PRY3 SMC3 SIP4 YJL068C PHS1 JEM1 SRS2 TOK1 TAX4 ICS3 NET1 BCK1 TRL1 KHA1 SCP160 ALY2
X_3	X	400281	400333	52	BBC1
XII_0	XII	570786	701913	131127	LCB5 CDC123 MSC3 UTP13 SEC22 RSA3 ADY4 PIG1 ECM22 IRC20 YSH1 HAP1 NEJ1 EST1 CDD1 VPS34 CSC1 RED1 IFH1 DCS1 DBP9 BOP2 YLR278C UCC1
XII_1	XII	965895	988593	22698	DCK1 MAG2 ATG17 TDA5 SPP382
XIII_0	XIII	361552	361573	21	YMR046C
XIII_1	XIII	494418	543667	49249	EPO1 GAT2 SAS2 RPL15B JLP2 YMR114C POM152 ECM16 PSO2 ASI1 YMR130W
XIV_0	XIV	114419	151827	37408	TOF1 CAF120 GOR1 BNI1 SEC2 POL2 LYP1 PIK1 MET2
XIV_1	XIV	204719	398513	193794	GCR2 BNI5 NPR1 YNL143C YNL208W YNL195C POP1 FAR11 ALG9 CHS1 UBP10 YNL140C YNL193W THO2 YTP1 NOP13 PSY2 KEX2 MRPL22 JJJ1 SSU72 INN1 YNL181W RAP1 WHI3 RHO5 YNL144C SRV2 ESBP6 RTT106 APC1 NMA111 SKO1 PEX17 IPI3 CBK1 YNL146W MEP2 SWT21 SPC98 SQS1 TDA7 SLZ1 KAR1 YNL165W YNL122C
XIV_2	XIV	436906	441474	4568	YNL097C-A
XV_2	XV	285557	288282	2725	TAT2
XV_3	XV	384161	409021	24860	CIN5 AKR2 HIR2 CKB2 GLO4 HMS1 SHE4 YOR034C-A EXO1 YOR032W-A CYC2
XV_5	XV	794866	837247	42381	OSW1 DSE3 TMA16 RPN8 YTM1 TPO4 DGA1 SEC63 SRL1 FSF1
XVI_1	XVI	596086	609351	13265	EAF3 SDD4 MCM4

## Sheet: Minor QTLs EXPLoRA
ID	Chromosome	Start	End	Length	Gene list
IV_1	IV	525339	526594	1255	KRS1
IX_1	IX	243951	245932	1981	ARC15 SNP1
IX_2	IX	433113	438747	5634	YIR042C
I_0	I	187369	198514	11145	PRM9
VIII_0	VIII	93577	146330	52753	YHL008C
VII_0	VII	163344	194826	31482	YRB30 YGL176C NUP49 TOS3 MPT5 CUP2 PMR1 XRN1 SPO74 ROK1 BUD13 RAD54
VII_1	VII	433843	453309	19466	HOP2 AGA2 PIB2 CWH41 SCW11 PGD1
VI_1	VI	92430	92501	71	BUD27
V_0	V	542	542	0	YEL077C
V_1	V	242854	354360	111506	SHC1 RNR1 AIM10 GIP2 SER3 ICL1 AIM9 ICP55 GPP2 YER076C TSC11 SAP1 YER084W TPA1 PCL6 FCY21 UTP7 MRX1 HIS1 MOT2 VHR2 JHD1 PTP3
XIV_0	XIV	732475	763542	31067	DSE4 BUL3 YNR064C BSC5 BIO4 YNR065C FRE4 BIO5 YNR063W MNT4
XVI_0	XVI	56137	485137	429000	NAN1 MRN1 DAP1 ATG5 RLM1 ALG5 NIP100 TYW1 GIP3 MSY1 SSE1 VPS30 PCL8 SRP68 SVS1 YPL247C MF(ALPHA)1 PDR12 ELC1 OYE3 PRM4 SSU1 LGE1 ENV7 BEM4 NOP53 COX10 PMA2 FMP40 BMS1 APL5 YPL071C TRE1 TPK2 YDC1 GUP2 SPP1 YPL068C FRK1 USV1 GLR1 SGF11 TGS1 INA17 MMT2 MLH3 NOG1 PUS1 CWC27 PET20 RKM1 PNG1 MKK2 MUK1 UBP16 LEA1 CTI6 GDE1 AIM44 AFT2 YPL199C YPL191C HOS3 IQG1 SYH1 SEN54 SEC16 RDS2 GCR1 YAR1 ATG21 YPL088…
XV_0	XV	1574	206583	205009	SDH5 AVO1 NDJ1 PEX11 TRM13 PPM2 SKM1 NUF2 SPO21 BSC6 THP1 ATG19 ADH1 MSN1 PKH2 SMF1 MSB4 TRM10 GRE2 AAD15 ZEO1 RIB2 IRA2 MDM20 YPQ1 HST1 CTR9 NOP8 COQ3 GAS4 ALR1 TPT1 YOL097W-A RFC4 SPT20 NBA1 MET22 DSC2 RTC1 IZH4 PHM7 PAP2 RRP40 PTH4 WSC3 HMI1 PSF3 DUF1 RRI2 MDY2 INO4 HAL9 SDD3 HRP1 FRE7 SHR5 ZPS1 ATG34 YOL075C YGK3 ARG8
	ID		chr	start	end	length	gene list

## Sheet: Major QTLs by MULTIPPOL
ID	Pool comparison	Chromosome	Start	End	Length	Score	QTL ID	Gene list
II_0	superior pool vs. random pool	II	408800	553700	144900	17.0757	QTL1	IML3 MAK5 AAC3 IST2 TBS1 SLI15 MEC1 PHO3 MRPS9 IRA1 CYC8 SUP45 TFC1 ARA1 VID24 OPY1 MIS1 CNS1 YSW1 SIF2 SHE3 RXT2 LYS2 CBP6 TEC1 MRPL36 YBR139W HSL7 YBR096W CCZ1 AIM3 PTC4 RIB7 YBR138C MUD1 YSA1
IV_2	superior pool vs. inferior pool	IV	1042000	1049100	7100	168.326		SSD1 SRP101
IV_0_0	superior pool vs. random pool	IV	230700	236500	5800	190.22		YDL129W
IV_0_1	superior pool vs. inferior pool	IV	239500	278400	38900	73.2099		PHO2 YDL114W TRM3 NUP84 IWR1 UBP1 HEM25 CYK3 YDL109C POL3 YFH1 TMA17 ATG20
IV_3	superior pool vs. random pool & superior pool vs. inferior pool	IV	1336800	1342900	6100	32.5289		THI74 LRS4 DOT1
VII_1_0	superior pool vs. inferior pool	VII	982600	995200	12600	91.5808		YGR250C MGA1 BRF1
VII_1_1	superior pool vs. random pool	VII	999100	1012200	13100	72.7046		RAD2 GND2
VIII_0	superior pool vs. random pool & superior pool vs. inferior pool	VIII	159300	174700	15400	24.8802		RPN1 SLT2 RRM3 ERC1 DAP2
IX_0	superior pool vs. inferior pool	IX	21200	25400	4200	24.5901		YIL169C
X_3	superior pool vs. inferior pool	X	400300	400400	100	17.9762		BBC1
X_2	superior pool vs. random pool & superior pool vs. inferior pool	X	236800	251400	14600	62.8184		SAP185 MRPL49 BCK1 PHS1 LSB6
XII_0	superior pool vs. random pool & superior pool vs. inferior pool	XII	595800	633500	37700	299.698	QTL2	CSC1 IRC20 ECM22 EST1 VPS34 CDD1
XII_1	superior pool vs. random pool & superior pool vs. inferior pool	XII	965800	988400	22600	43.5119		DCK1 ATG17 TDA5 SPP382
XIII_0	superior pool vs. inferior pool	XIII	361500	361600	100	6.86743		YMR046C
XIII_1	superior pool vs. random pool & superior pool vs. inferior pool	XIII	523700	543700	20000	92.7995		JLP2 POM152 GAT2 ECM16 PSO2 YMR130W
XIV_0	superior pool vs. random pool & superior pool vs. inferior pool	XIV	114400	151900	37500	23.7925		TOF1 CAF120 GOR1 BNI1 SEC2 POL2 LYP1 PIK1 MET2
XIV_1	superior pool vs. random pool & superior pool vs. inferior pool	XIV	204600	225200	20600	30.6017		YTP1 KEX2 JJJ1
XIV_2	superior pool vs. random pool & superior pool vs. inferior pool	XIV	436900	441500	4600	51.851		YNL097C-A
XV_3	superior pool vs. random pool & superior pool vs. inferior pool	XV	384100	409100	25000	24.4111		CIN5 AKR2 HIR2 CKB2 GLO4 HMS1 SHE4 YOR034C-A EXO1 YOR032W-A CYC2
XV_2	superior pool vs. random pool & superior pool vs. inferior pool	XV	285500	288300	2800	64.0788		TAT2
XV_5	superior pool vs. random pool & superior pool vs. inferior pool	XV	794800	798800	4000	120.838		DGA1 SRL1
XVI_1	superior pool vs. inferior pool	XVI	596000	609400	13400	20.3896		EAF3 SDD4 MCM4

## Sheet: Minor QTLs by MULTIPPOL
ID	Pool comparison	Chromosome	Start	End	Length	Score	QTL ID	Gene list
I_0	superior pool vs. random pool	I	187300	187400	100	51.394		PRM9
IV_1	superior pool vs. random pool & superior pool vs. inferior pool	IV	525300	526600	1300	57.3517		KRS1
IX_1	superior pool vs. random pool & superior pool vs. inferior pool	IX	243800	246000	2200	9.65573		ARC15 SNP1
V_1	superior pool vs. random pool & superior pool vs. inferior pool	V	256700	286200	29500	16.7901		PCL6 GPP2 FCY21 GIP2 VHR2 HIS1
VII_0	superior pool vs. random pool & superior pool vs. inferior pool	VII	163300	189900	26600	25.878		YGL176C NUP49 TOS3 MPT5 PMR1 XRN1 SPO74 ROK1 BUD13
VII_1	superior pool vs. random pool & superior pool vs. inferior pool	VII	433700	451100	17400	10.4666		HOP2 AGA2 PIB2 CWH41 SCW11 PGD1
XIV_0	superior pool vs. random pool	XIV	732400	737700	5300	62.3583		BIO4 BIO5
XV_0_0	superior pool vs. random pool	XV	52000	60000	8000	186.738		PPM2 RRP40 ARG8 NOP8
XV_0_1	superior pool vs. inferior pool	XV	174500	184900	10400	272.168	QTL3	AVO1 IRA2
XVI_0_0	superior pool vs. inferior pool	XVI	228200	238100	9900	155.351	QTL4	DAP1 REV3 ATG29
XVI_0_1	superior pool vs. random pool	XVI	388100	409400	21300	240.07		BRO1 MOT1 SEC16 SEN54
