# Supplementary material for: QTL analysis reveals genomic variants linked to high-temperature fermentation performance in the industrial yeast
Source: Biotechnol Biofuels. 2019 Mar 19;12:59. doi: 10.1186/s13068-019-1398-7 (PMC6423876; doi:10.1186/s13068-019-1398-7)
Supplement: Supplementary file 5 — Additional file 5: Dataset S3. Annotation of SNP variants in major and minor QTLs detected by MULTIPOOL. [file 13068_2019_1398_MOESM5_ESM.xlsx]

## Sheet: Variants in major QTLs
Note: Five highlighted lines in yellow contain the variants in major QTLs that were narrowed down by following the criteria of allele frequencies with ≤10% in Inferior pool, ≥75% in Superior pool and around 50% in Random pool.
ID	Chromosome:localization	S288c_reference	ScY01α-tp: thermotolerant parent strain, as a reference for QTL mapping					W65a-sp: thermosensitive parent strain					Gene ID	Gene name	G28 and Z118: the best and worst spores in the superior pool		Variant frequency (%) from IGV			Saccharomyces Genome Database (SGD) description
			Nucleotide change	Amino acid change	Region	Variant alleles:Counts	Coverage	Nucleotide change	Amino acid change	Region	Variant alleles:Counts	Coverage			Same (spore+) or different (spore-) variant in both G28 and Z118 in contrast to the superior parent	Consist (positive) or not consist (negative) with the superior pool	Superior pool	Inferior pool	Random pool
II_0	NC_001134.8:410141	T	C	S325P	nonsynonymous	T:0,C:145,	145	T	no change	no change	T:116,C:0,	116	TEC1	YBR083W	spore+	postive	77	19	58	N/A
II_0	NC_001134.8:410294	A	G	N376D	nonsynonymous	A:1,G:140,	141	A	no change	no change	A:116,G:0,	116	TEC1	YBR083W	spore+	postive	79	21	58	N/A
II_0	NC_001134.8:410538	A	T	Q457L	nonsynonymous	A:0,T:146,	146	A	no change	no change	A:116,T:0,	116	TEC1	YBR083W	spore+	postive	80	21	65	N/A
II_0	NC_001134.8:410622	T	A	F485Y	nonsynonymous	T:1,A:132,	133	T	no change	no change	T:116,A:0,	116	TEC1	YBR083W	spore+	postive	76	16	66	N/A
II_0	NC_001134.8:411231	C	G	L60V	nonsynonymous	C:0,G:152,	152	C	no change	no change	C:173,G:0,	173	MIS1	YBR084W	spore+	postive	82	20	63	N/A
II_0	NC_001134.8:411708	G	A	A219T	nonsynonymous	G:0,A:144,	144	G	no change	no change	G:147,A:0,	147	MIS1	YBR084W	spore+	postive	82	21	65	N/A
II_0	NC_001134.8:412594	G	A	G514D	nonsynonymous	G:0,A:131,	131	G	no change	no change	G:150,A:0,	150	MIS1	YBR084W	spore+	postive	77	12	70	N/A
II_0	NC_001134.8:413148	A	A	no change	no change	A:112,T:0,	112	T	N699Y	nonsynonymous	A:0,T:187,	187	MIS1	YBR084W	spore+	negative	N/A	N/A	N/A	N/A
II_0	NC_001134.8:413520	G	A	A823T	nonsynonymous	G:0,A:115,	115	G	no change	no change	G:179,A:0,	179	MIS1	YBR084W	spore+	postive	72	23	67	N/A
II_0	NC_001134.8:413607	A	A	no change	no change	A:114,G:0,	114	G	N852D	nonsynonymous	A:0,G:183,	183	MIS1	YBR084W	spore+	negative	N/A	N/A	N/A	N/A
II_0	NC_001134.8:416374	T	C	L131S	nonsynonymous	T:0,C:138,	138	T	no change	no change	T:106,C:0,	106	AAC3	YBR085W	spore+	postive	77	19	58	N/A
II_0	NC_001134.8:420386	T	C	T886A	nonsynonymous	T:0,C:133,	133	T	no change	no change	T:155,C:0,	155	IST2	YBR086C	spore+	postive	76	16	57	N/A
II_0	NC_001134.8:420424	G	G	no change	no change	G:137,A:0,	137	A	T873I	nonsynonymous	G:1,A:171,	172	IST2	YBR086C	spore+	negative	N/A	N/A	N/A	N/A
II_0	NC_001134.8:421030	G	G	no change	no change	G:112,C:0,	112	C	P671R	nonsynonymous	G:0,C:160,	160	IST2	YBR086C	spore+	negative	N/A	N/A	N/A	N/A
II_0	NC_001134.8:421250	C	C	no change	no change	C:112,T:0,	112	T	G598S	nonsynonymous	C:0,T:136,	136	IST2	YBR086C	spore+	negative	N/A	N/A	N/A	N/A
II_0	NC_001134.8:422097	T	T	no change	no change	T:121,A:0,	121	A	L315F	nonsynonymous	T:2,A:134,	136	IST2	YBR086C	spore+	negative	N/A	N/A	N/A	N/A
II_0	NC_001134.8:427817	C	C	no change	no change	C:98,T:0,	98	T	V429I	nonsynonymous	C:0,T:115,	115	PHO3	YBR092C	spore+	negative	N/A	N/A	N/A	N/A
II_0	NC_001134.8:428059	G	A	A348V	nonsynonymous	G:0,A:150,	150	G	no change	no change	G:48,A:0,	48	PHO3	YBR092C	spore+	postive	87	39	79	N/A
II_0	NC_001134.8:428060	C	T	A348T	nonsynonymous	C:0,T:150,	150	C	no change	no change	C:48,T:0,	48	PHO3	YBR092C	spore+	postive	88	40	79	N/A
II_0	NC_001134.8:428071	T	T	no change	no change	T:107,A:0,	107	A	Y344F	nonsynonymous	T:0,A:47,	47	PHO3	YBR092C	spore+	negative	N/A	N/A	N/A	N/A
II_0	NC_001134.8:435368	G	C	R111G	nonsynonymous	G:0,C:155,	155	G	no change	no change	G:130,C:0,	130	RXT2	YBR095C	spore+	postive	83	6	74	Component of the histone deacetylase Rpd3L complex; possibly involved in cell fusion and invasive growth; relocalizes to the cytosol in response to hypoxia
II_0	NC_001134.8:436663	G	G	no change	no change	G:114,A:0,	114	A	E215K	nonsynonymous	G:0,A:121,	121	YBR096W	YBR096W	spore+	negative	N/A	N/A	N/A	N/A
II_0	NC_001134.8:448135	G	G	no change	no change	G:106,A:0,	106	A	D143N	nonsynonymous	G:0,A:139,	139	SIF2	YBR103W	spore+	negative	N/A	N/A	N/A	N/A
II_0	NC_001134.8:449152	T	T	no change	no change	T:106,A:0,	106	A	Y482N	nonsynonymous	T:0,A:166,	166	SIF2	YBR103W	spore+	negative	N/A	N/A	N/A	N/A
II_0	NC_001134.8:451816	G	A	P52S	nonsynonymous	G:1,A:125,	126	G	no change	no change	G:129,A:0,	129	VID24	YBR105C	spore+	postive	80	7	73	GID Complex regulatory subunit; binds GID Complex in response to glucose through interactions with complex member Vid28p; regulates fructose-1,6-bisphosphatase (FBPase) targeting to the vacuole; promotes proteasome-dependent catabolite degradation of FBPase; peripheral membrane protein located at Vid (vacuole import and degradation) vesicles
II_0	NC_001134.8:454220	T	T	no change	no change	T:111,C:0,	111	C	K104R	nonsynonymous	T:0,C:130,	130	IML3	YBR107C	spore+	negative	N/A	N/A	N/A	N/A
II_0	NC_001134.8:454467	T	T	no change	no change	T:111,G:0,	111	G	K22Q	nonsynonymous	T:1,G:146,	147	IML3	YBR107C	spore+	negative	N/A	N/A	N/A	N/A
II_0	NC_001134.8:454488	A	A	no change	no change	A:111,G:0,	111	G	S15P	nonsynonymous	A:1,G:157,	158	IML3	YBR107C	spore+	negative	N/A	N/A	N/A	N/A
II_0	NC_001134.8:455165	T	T	no change	no change	T:94,C:0,	94	C	F115S	nonsynonymous	T:0,C:142,	142	AIM3	YBR108W	spore+	negative	N/A	N/A	N/A	N/A
II_0	NC_001134.8:455274	G	G	no change	no change	G:114,T:0,	114	T	M151I	nonsynonymous	G:1,T:143,	144	AIM3	YBR108W	spore+	negative	N/A	N/A	N/A	N/A
II_0	NC_001134.8:457048	A	A	no change	no change	A:116,G:0,	116	G	T743A	nonsynonymous	A:1,G:157,	158	AIM3	YBR108W	spore+	negative	N/A	N/A	N/A	N/A
II_0	NC_001134.8:461356	T	T	no change	no change	T:83,A:0,	83	A	E173V	nonsynonymous	T:0,A:157,	162	YSA1	YBR111C	spore+	negative	N/A	N/A	N/A	N/A
II_0	NC_001134.8:463915	G	A	T619I	nonsynonymous	G:1,A:109,	110	G	no change	no change	G:153,A:0,	153	CYC8	YBR112C	spore+	postive	83	21	60	N/A
II_0	NC_001134.8:464364	C	A	Q469H	nonsynonymous	C:0,A:125,	125	C	no change	no change	C:131,A:0,	131	CYC8	YBR112C	spore+	postive	79	18	64	N/A
II_0	NC_001134.8:470638	C	C	no change	no change	C:121,A:0,	121	A	A1097S	nonsynonymous	C:0,A:171,	171	LYS2	YBR115C	spore+	negative	N/A	N/A	N/A	N/A
II_0	NC_001134.8:471724	C	C	no change	no change	C:121,A:0,	121	A	A735S	nonsynonymous	C:0,A:189,	189	LYS2	YBR115C	spore+	negative	N/A	N/A	N/A	N/A
II_0	NC_001134.8:479764	C	C	no change	no change	C:113,T:0,	113	T	T113I	nonsynonymous	C:0,T:76,	76	MUD1	YBR119W	spore+	negative	N/A	N/A	N/A	N/A
II_0	NC_001134.8:480114	C	T	L230F	nonsynonymous	C:0,T:129,	129	C	no change	no change	C:104,T:0,	104	MUD1	YBR119W	spore+	postive	82	26	67	N/A
II_0	NC_001134.8:480563	C	T	D121N	nonsynonymous	C:0,T:137,	137	C	no change	no change	C:104,T:0,	104	CBP6	YBR120C	spore+	postive	72	19	54	N/A
II_0	NC_001134.8:484110	T	C	K132E	nonsynonymous	T:1,C:129,	130	T	no change	no change	T:129,C:0,	129	MRPL36	YBR122C	spore+	postive	80	20	67	N/A
II_0	NC_001134.8:484870	G	G	no change	no change	G:120,C:0,	120	C	Q608E	nonsynonymous	G:2,C:134,	136	TFC1	YBR123C	spore+	negative	N/A	N/A	N/A	N/A
II_0	NC_001134.8:487840	C	T	V181I	nonsynonymous	C:0,T:146,	146	C	no change	no change	C:147,T:0,	147	PTC4	YBR125C	spore+	postive	84	20	66	N/A
II_0	NC_001134.8:494987	G	A	S118F	nonsynonymous	G:0,A:133,	133	G	no change	no change	G:140,A:0,	140	OPY1	YBR129C	spore+	postive	78	26	69	N/A
II_0	NC_001134.8:495143	G	G	no change	no change	G:126,A:0,	126	A	T66I	nonsynonymous	G:0,A:170,	170	OPY1	YBR129C	spore+	negative	N/A	N/A	N/A	N/A
II_0	NC_001134.8:495708	T	C	N388D	nonsynonymous	T:1,C:133,	134	T	no change	no change	T:143,C:0,	143	SHE3	YBR130C	spore+	postive	77	27	71	N/A
II_0	NC_001134.8:496191	C	C	no change	no change	C:138,T:0,	138	T	E227K	nonsynonymous	C:0,T:111,	111	SHE3	YBR130C	spore+	negative	N/A	N/A	N/A	N/A
II_0	NC_001134.8:497449	T	T	no change	no change	T:133,C:0,	133	C	I96T	nonsynonymous	T:1,C:144,	145	CCZ1	YBR131W	spore+	negative	N/A	N/A	N/A	N/A
II_0	NC_001134.8:498697	T	C	V512A	nonsynonymous	T:0,C:137,	137	T	no change	no change	T:48,C:0,	48	CCZ1	YBR131W	spore+	postive	76	30	68	N/A
II_0	NC_001134.8:498923	G	C	K587N	nonsynonymous	G:0,C:121,	121	G	no change	no change	G:48,C:0,	48	CCZ1	YBR131W	spore+	postive	77	26	59	N/A
II_0	NC_001134.8:499049	T	A	D629E	nonsynonymous	T:0,A:127,	127	T	no change	no change	T:48,A:0,	48	CCZ1	YBR131W	spore+	postive	78	22	60	N/A
II_0	NC_001134.8:502627	A	A	no change	no change	A:126,G:0,	126	G	V554A	nonsynonymous	A:1,G:160,	161	HSL7	YBR133C	spore+	negative	N/A	N/A	N/A	N/A
II_0	NC_001134.8:503310	G	G	no change	no change	G:126,C:0,	126	C	D326E	nonsynonymous	G:0,C:151,	151	HSL7	YBR133C	spore+	negative	N/A	N/A	N/A	N/A
II_0	NC_001134.8:504200	T	T	no change	no change	T:131,C:0,	131	C	S30G	nonsynonymous	T:0,C:116,	116	HSL7	YBR133C	spore+	negative	N/A	N/A	N/A	N/A
II_0	NC_001134.8:507468	C	T	H601Y	nonsynonymous	C:0,T:118,	118	C	no change	no change	C:46,T:0,	46	MEC1	YBR136W	spore+	postive	84	33	58	N/A
II_0	NC_001134.8:515320	A	G	I6T	nonsynonymous	A:0,G:144,	144	A	no change	no change	A:162,G:0,	162	YBR138C	YBR138C	spore+	postive	77	35	65	N/A
II_0	NC_001134.8:515704	T	T	no change	no change	T:135,C:0,	135	C	I14T	nonsynonymous	T:0,C:161,	161	YBR139W	YBR139W	spore+	negative	N/A	N/A	N/A	N/A
II_0	NC_001134.8:520147	C	C	no change	no change	C:121,T:0,	121	T	R2161H	nonsynonymous	C:0,T:179,	179	IRA1	YBR140C	spore+	negative	N/A	N/A	N/A	N/A
II_0	NC_001134.8:520279	A	A	no change	no change	A:121,G:0,	121	G	F2117S	nonsynonymous	A:0,G:162,	162	IRA1	YBR140C	spore+	negative	N/A	N/A	N/A	N/A
II_0	NC_001134.8:521138	C	T	V1831I	nonsynonymous	C:0,T:148,	148	C	no change	no change	C:103,T:0,	103	IRA1	YBR140C	spore+	postive	80	31	71	N/A
II_0	NC_001134.8:522056	T	G	K1525Q	nonsynonymous	T:1,G:126,	127	T	no change	no change	T:111,G:0,	111	IRA1	YBR140C	spore+	postive	83	47	63	N/A
II_0	NC_001134.8:522849	C	C	no change	no change	C:107,A:0,	107	A	L1260F	nonsynonymous	C:0,A:111,	111	IRA1	YBR140C	spore+	negative	N/A	N/A	N/A	N/A
II_0	NC_001134.8:523037	A	C	F1198V	nonsynonymous	A:0,C:140,	140	A	no change	no change	A:115,C:0,	115	IRA1	YBR140C	spore+	postive	74	37	63	N/A
II_0	NC_001134.8:523760	G	C	P957A	nonsynonymous	G:1,C:119,	120	G	no change	no change	G:136,C:0,	136	IRA1	YBR140C	spore+	postive	81	44	64	N/A
II_0	NC_001134.8:524081	A	G	S850P	nonsynonymous	A:0,G:139,	139	A	no change	no change	A:134,G:0,	134	IRA1	YBR140C	spore+	postive	81	32	67	N/A
II_0	NC_001134.8:524659	C	C	no change	no change	C:113,T:0,	113	T	R657K	nonsynonymous	C:0,T:139,	139	IRA1	YBR140C	spore+	negative	N/A	N/A	N/A	N/A
II_0	NC_001134.8:524930	T	A	T567S	nonsynonymous	T:0,A:135,	135	T	no change	no change	T:130,A:0,	130	IRA1	YBR140C	spore+	postive	80	35	69	N/A
II_0	NC_001134.8:525227	C	C	no change	no change	C:134,T:0,	134	T	A468T	nonsynonymous	C:0,T:170,	170	IRA1	YBR140C	spore+	negative	N/A	N/A	N/A	N/A
II_0	NC_001134.8:525572	C	C	no change	no change	C:122,T:0,	122	T	D353N	nonsynonymous	C:0,T:124,	124	IRA1	YBR140C	spore+	negative	N/A	N/A	N/A	N/A
II_0	NC_001134.8:526552	C	C	no change	no change	C:120,G:0,	120	G	R26T	nonsynonymous	C:0,G:126,	126	IRA1	YBR140C	spore+	negative	N/A	N/A	N/A	N/A
II_0	NC_001134.8:526568	G	A	H21Y	nonsynonymous	G:1,A:110,	111	G	no change	no change	G:101,A:0,	101	IRA1	YBR140C	spore+	postive	81	40	62	N/A
II_0	NC_001134.8:528626	A	A	no change	no change	A:120,G:0,	120	G	N104D	nonsynonymous	A:0,G:146,	146	MAK5	YBR142W	spore+	negative	N/A	N/A	N/A	N/A
II_0	NC_001134.8:528998	C	T	P228S	nonsynonymous	C:0,T:136,	136	C	no change	no change	C:137,T:0,	137	MAK5	YBR142W	spore+	postive	77	27	65	N/A
II_0	NC_001134.8:532109	C	C	no change	no change	C:130,G:0,	130	G	R25T	nonsynonymous	C:0,G:159,	159	SUP45	YBR143C	spore+	negative	N/A	N/A	N/A	N/A
II_0	NC_001134.8:536079	A	G	T274A	nonsynonymous	A:0,G:161,	161	A	no change	no change	A:119,G:0,	119	MRPS9	YBR146W	spore+	postive	77	42	70	N/A
II_0	NC_001134.8:538284	T	T	no change	no change	T:112,C:0,	112	C	F137L	nonsynonymous	T:0,C:143,	143	YSW1	YBR148W	spore+	negative	N/A	N/A	N/A	N/A
II_0	NC_001134.8:539018	G	G	no change	no change	G:104,T:0,	104	T	E381D	nonsynonymous	G:0,T:62,	62	YSW1	YBR148W	spore+	negative	N/A	N/A	N/A	N/A
II_0	NC_001134.8:539052	A	G	I393V	nonsynonymous	A:0,G:81,	81	A	no change	no change	A:87,G:0,	87	YSW1	YBR148W	spore+	postive	85	41	65	N/A
II_0	NC_001134.8:540005	T	C	S7P	nonsynonymous	T:0,C:145,	145	T	no change	no change	T:150,C:0,	150	ARA1	YBR149W	spore+	postive	79	22	59	N/A
II_0	NC_001134.8:541607	T	T	no change	no change	T:92,TA:0,	92	TA	N963_G964delinsX	stopgain	T:0,TA:33,	33	TBS1	YBR150C	spore+	negative	N/A	N/A	N/A	N/A
II_0	NC_001134.8:543809	T	C	T229A	nonsynonymous	T:0,C:146,	146	T	no change	no change	T:128,C:0,	128	TBS1	YBR150C	spore+	postive	79	32	68	N/A
II_0	NC_001134.8:544171	T	G	D108A	nonsynonymous	T:0,G:130,	130	T	no change	no change	T:128,G:0,	128	TBS1	YBR150C	spore+	postive	78	39	61	N/A
II_0	NC_001134.8:548060	A	G	I201V	nonsynonymous	A:1,G:132,	133	A	no change	no change	A:58,G:0,	58	RIB7	YBR153W	spore+	postive	86	36	65	N/A
II_0	NC_001134.8:548102	G	A	V215I	nonsynonymous	G:0,A:124,	124	G	no change	no change	G:58,A:0,	58	RIB7	YBR153W	spore+	postive	89	37	67	N/A
II_0	NC_001134.8:550111	G	A	C114Y	nonsynonymous	G:0,A:134,	134	G	no change	no change	G:137,A:0,	137	CNS1	YBR155W	spore+	postive	84	38	59	N/A
II_0	NC_001134.8:550749	G	G	no change	no change	G:104,A:0,	104	A	A327T	nonsynonymous	G:0,A:165,	165	CNS1	YBR155W	spore+	negative	N/A	N/A	N/A	N/A
II_0	NC_001134.8:550762	T	T	no change	no change	T:104,G:0,	104	G	I331S	nonsynonymous	T:0,G:151,	151	CNS1	YBR155W	spore+	negative	N/A	N/A	N/A	N/A
II_0	NC_001134.8:552786	G	G	no change	no change	G:104,A:0,	104	A	H139Y	nonsynonymous	G:0,A:147,	147	SLI15	YBR156C	spore+	negative	N/A	N/A	N/A	N/A
II_0	NC_001134.8:553127	G	G	no change	no change	G:104,A:0,	104	A	T25I	nonsynonymous	G:1,A:139,	140	SLI15	YBR156C	spore+	negative	N/A	N/A	N/A	N/A
IV_0_0	NC_001136.10:231559	C	G	P179R	nonsynonymous	C:0,G:175,	175	C	no change	no change	C:47,G:0,	47	YDL129W	YDL129W	spore+	postive	89	56	11	N/A
IV_0_1	NC_001136.10:242968	G	T	E139D	nonsynonymous	G:0,T:142,	142	G	no change	no change	G:108,T:0,	108	UBP1	YDL122W	spore+	postive	79	37	25	N/A
IV_0_1	NC_001136.10:244935	A	G	E795G	nonsynonymous	A:0,G:111,	111	A	no change	no change	A:88,G:0,	88	UBP1	YDL122W	spore+	postive	83	45	22	N/A
IV_0_1	NC_001136.10:244941	C	G	T797R	nonsynonymous	C:0,G:110,	110	C	no change	no change	C:88,G:0,	88	UBP1	YDL122W	spore+	postive	83	43	23	N/A
IV_0_1	NC_001136.10:246148	G	G	no change	no change	G:118,A:0,	118	A	E76K	nonsynonymous	G:0,A:158,	158	YFH1	YDL120W	spore+	negative	N/A	N/A	N/A	N/A
IV_0_1	NC_001136.10:247066	C	T	A183T	nonsynonymous	C:2,T:150,	152	C	no change	no change	C:118,T:0,	118	HEM25	YDL119C	spore+	postive	81	36	27	N/A
IV_0_1	NC_001136.10:248853	A	T	K91N	nonsynonymous	A:0,T:177,	177	A	no change	no change	A:151,T:0,	151	CYK3	YDL117W	spore+	postive	87	39	22	N/A
IV_0_1	NC_001136.10:249508	A	A	no change	no change	A:115,G:0,	115	G	I310V	nonsynonymous	A:0,G:147,	147	CYK3	YDL117W	spore+	negative	N/A	N/A	N/A	N/A
IV_0_1	NC_001136.10:251618	C	C	no change	no change	C:125,T:0,	125	T	T18I	nonsynonymous	C:0,T:176,	176	NUP84	YDL116W	spore+	negative	N/A	N/A	N/A	N/A
IV_0_1	NC_001136.10:252053	G	G	no change	no change	G:117,A:0,	117	A	R163Q	nonsynonymous	G:0,A:153,	153	NUP84	YDL116W	spore+	negative	N/A	N/A	N/A	N/A
IV_0_1	NC_001136.10:253498	G	A	D645N	nonsynonymous	G:0,A:163,	163	G	no change	no change	G:129,A:0,	129	NUP84	YDL116W	spore+	postive	82	38	31	N/A
IV_0_1	NC_001136.10:254352	T	T	no change	no change	T:135,C:0,	135	C	I235M	nonsynonymous	T:0,C:149,	149	IWR1	YDL115C	spore+	negative	N/A	N/A	N/A	N/A
IV_0_1	NC_001136.10:255622	A	A	no change	no change	A:143,T:0,	143	T	I7L	nonsynonymous	A:0,T:111,	111	YDL114W	YDL114W	spore+	negative	N/A	N/A	N/A	N/A
IV_0_1	NC_001136.10:255940	A	A	no change	no change	A:140,G:0,	140	G	I113V	nonsynonymous	A:0,G:137,	137	YDL114W	YDL114W	spore+	negative	N/A	N/A	N/A	N/A
IV_0_1	NC_001136.10:256964	C	C	no change	no change	C:117,T:0,	117	T	G531E	nonsynonymous	C:0,T:130,	130	ATG20	YDL113C	spore+	negative	N/A	N/A	N/A	N/A
IV_0_1	NC_001136.10:258003	C	C	no change	no change	C:129,T:0,	129	T	E185K	nonsynonymous	C:1,T:153,	154	ATG20	YDL113C	spore+	negative	N/A	N/A	N/A	N/A
IV_0_1	NC_001136.10:258524	G	A	A11V	nonsynonymous	G:0,A:143,	143	G	no change	no change	G:160,A:0,	160	ATG20	YDL113C	spore+	postive	85	39	28	N/A
IV_0_1	NC_001136.10:259500	A	G	I196V	nonsynonymous	A:0,G:142,	142	A	no change	no change	A:147,G:0,	147	TRM3	YDL112W	spore+	postive	76	43	30	N/A
IV_0_1	NC_001136.10:260227	T	T	no change	no change	T:125,C:0,	125	C	V438A	nonsynonymous	T:0,C:148,	148	TRM3	YDL112W	spore+	negative	N/A	N/A	N/A	N/A
IV_0_1	NC_001136.10:260731	T	A	F606Y	nonsynonymous	T:0,A:133,	133	T	no change	no change	T:149,A:0,	149	TRM3	YDL112W	spore+	postive	84	46	41	N/A
IV_0_1	NC_001136.10:261627	A	A	no change	no change	A:128,G:0,	128	G	N905D	nonsynonymous	A:0,G:152,	152	TRM3	YDL112W	spore+	negative	N/A	N/A	N/A	N/A
IV_0_1	NC_001136.10:264766	C	C	no change	no change	C:83,T:0,	83	T	D67N	nonsynonymous	C:0,T:152,	152	TMA17	YDL110C	spore+	negative	N/A	N/A	N/A	N/A
IV_0_1	NC_001136.10:264942	C	C	no change	no change	C:131,T:0,	131	T	R8K	nonsynonymous	C:0,T:147,	147	TMA17	YDL110C	spore+	negative	N/A	N/A	N/A	N/A
IV_0_1	NC_001136.10:266001	C	C	no change	no change	C:139,T:0,	139	T	G401S	nonsynonymous	C:0,T:149,	149	YDL109C	YDL109C	spore+	negative	N/A	N/A	N/A	N/A
IV_0_1	NC_001136.10:266372	C	C	no change	no change	C:141,A:0,	141	A	G277V	nonsynonymous	C:0,A:157,	157	YDL109C	YDL109C	spore+	negative	N/A	N/A	N/A	N/A
IV_0_1	NC_001136.10:266544	C	C	no change	no change	C:131,A:0,	131	A	A220S	nonsynonymous	C:0,A:142,	142	YDL109C	YDL109C	spore+	negative	N/A	N/A	N/A	N/A
IV_0_1	NC_001136.10:266799	C	T	V135I	nonsynonymous	C:0,T:142,	142	C	no change	no change	C:132,T:0,	132	YDL109C	YDL109C	spore+	postive	87	42	34	N/A
IV_0_1	NC_001136.10:271410	A	C	N164K	nonsynonymous	A:0,C:151,	151	A	no change	no change	A:112,C:0,	112	PHO2	YDL106C	spore+	postive	81	39	35	N/A
IV_0_1	NC_001136.10:278324	C	C	no change	no change	C:129,T:0,	129	T	H485Y	nonsynonymous	C:0,T:154,	154	POL3	YDL102W	spore+	negative	N/A	N/A	N/A	N/A
IV_2	NC_001136.10:1044566	T	T	no change	no change	T:113,C:0,	113	C	K149R	nonsynonymous	T:0,C:125,	125	SRP101	YDR292C	spore+	negative	N/A	N/A	N/A	N/A
IV_2	NC_001136.10:1045644	A	G	V1250A	nonsynonymous	A:0,G:134,	134	A	no change	no change	A:36,G:0,	36	SSD1	YDR293C	spore+	postive	84	31	39	N/A
IV_2	NC_001136.10:1045678	T	T	no change	no change	T:124,A:0,	124	A	T1239S	nonsynonymous	T:1,A:163,	164	SSD1	YDR293C	spore+	negative	N/A	N/A	N/A	N/A
IV_2	NC_001136.10:1045807	C	G	A1196P	nonsynonymous	C:0,G:119,	119	C	no change	no change	C:139,G:0,	139	SSD1	YDR293C	spore+	postive	93	29	41	N/A
IV_2	NC_001136.10:1045825	T	C	S1190G	nonsynonymous	T:0,C:118,	118	T	no change	no change	T:139,C:0,	139	SSD1	YDR293C	spore+	postive	93	29	41	N/A
IV_2	NC_001136.10:1047441	G	A	S651F	nonsynonymous	G:0,A:140,	140	G	no change	no change	G:139,A:0,	139	SSD1	YDR293C	spore+	postive	89	28	35	N/A
IV_2	NC_001136.10:1048839	C	T	G185D	nonsynonymous	C:0,T:133,	133	C	no change	no change	C:120,T:0,	120	SSD1	YDR293C	spore+	postive	89	27	39	N/A
IV_3	NC_001136.10:1338291	A	G	I6M	nonsynonymous	A:0,G:139,	139	A	no change	no change	A:114,G:0,	114	THI74	YDR438W	spore+	postive	82	52	39	N/A
IV_3	NC_001136.10:1338475	T	A	S68T	nonsynonymous	T:0,A:150,	150	T	no change	no change	T:123,A:0,	123	THI74	YDR438W	spore+	postive	81	57	34	N/A
IV_3	NC_001136.10:1338535	T	G	S88A	nonsynonymous	T:0,G:145,	145	T	no change	no change	T:123,G:0,	123	THI74	YDR438W	spore+	postive	76	56	33	N/A
IV_3	NC_001136.10:1338536	C	A	S88Y	nonsynonymous	C:0,A:143,	143	C	no change	no change	C:123,A:0,	123	THI74	YDR438W	spore+	postive	75	56	35	N/A
IV_3	NC_001136.10:1339265	C	C	no change	no change	C:134,G:0,	134	G	P331R	nonsynonymous	C:0,G:135,	135	THI74	YDR438W	spore+	negative	N/A	N/A	N/A	N/A
IV_3	NC_001136.10:1340409	A	C	H245P	nonsynonymous	A:2,C:157,	159	A	no change	no change	A:145,C:0,	145	LRS4	YDR439W	spore+	postive	81	43	54	N/A
IV_3	NC_001136.10:1340478	G	G	no change	no change	G:140,A:0,	140	A	S268N	nonsynonymous	G:0,A:173,	173	LRS4	YDR439W	spore+	negative	N/A	N/A	N/A	N/A
IV_3	NC_001136.10:1342605	C	T	T38I	nonsynonymous	C:0,T:160,	160	C	no change	no change	C:132,T:0,	132	DOT1	YDR440W	spore+	postive	79	58	55	N/A
IX_0	NC_001141.2:23726	G	G	no change	no change	G:117,A:0,	117	A	S794F	nonsynonymous	G:2,A:148,	150	YIL169C	YIL169C	spore-	negative	N/A	N/A	N/A	N/A
IX_0	NC_001141.2:24060	C	C	no change	no change	C:62,A:0,	62	A	V683F	nonsynonymous	C:0,A:197,	197	YIL169C	YIL169C	spore-	negative	N/A	N/A	N/A	N/A
VII_1_0	NC_001139.9:983015	A	T	S420T	nonsynonymous	A:0,T:123,	123	A	no change	no change	A:140,T:0,	140	BRF1	YGR246C	spore+	postive	91	35	63	N/A
VII_1_0	NC_001139.9:988059	A	A	no change	no change	A:105,T:0,	105	T	K4I	nonsynonymous	A:0,T:114,	114	MGA1	YGR249W	spore+	negative	N/A	N/A	N/A	N/A
VII_1_0	NC_001139.9:992593	A	A	no change	no change	A:137,C:0,	137	C	V310G	nonsynonymous	A:0,C:145,	145	YGR250C	YGR250C	spore+	negative	N/A	N/A	N/A	N/A
VII_1_1	NC_001139.9:1005011	G	A	V130I	nonsynonymous	G:0,A:95,	95	G	no change	no change	G:76,A:0,	76	GND2	YGR256W	spore+	postive	87	48	45	N/A
VII_1_1	NC_001139.9:1006073	A	A	no change	no change	A:141,G:0,	141	G	N484D	nonsynonymous	A:0,G:136,	136	GND2	YGR256W	spore+	negative	N/A	N/A	N/A	N/A
VII_1_1	NC_001139.9:1008663	G	G	no change	no change	G:141,C:0,	141	C	L702V	nonsynonymous	G:0,C:180,	180	RAD2	YGR258C	spore+	negative	N/A	N/A	N/A	N/A
VII_1_1	NC_001139.9:1008710	T	T	no change	no change	T:141,C:0,	141	C	N686S	nonsynonymous	T:0,C:177,	177	RAD2	YGR258C	spore+	negative	N/A	N/A	N/A	N/A
VII_1_1	NC_001139.9:1008919	T	T	no change	no change	T:141,A:0,	141	A	R616S	nonsynonymous	T:0,A:167,	167	RAD2	YGR258C	spore+	negative	N/A	N/A	N/A	N/A
VII_1_1	NC_001139.9:1008929	T	T	no change	no change	T:141,G:0,	141	G	K613T	nonsynonymous	T:0,G:166,	166	RAD2	YGR258C	spore+	negative	N/A	N/A	N/A	N/A
VII_1_1	NC_001139.9:1009021	C	A	K582N	nonsynonymous	C:0,A:151,	151	C	no change	no change	C:144,A:0,	144	RAD2	YGR258C	spore+	postive	87	57	39	N/A
VII_1_1	NC_001139.9:1009053	T	T	no change	no change	T:171,A:0,	171	A	S572C	nonsynonymous	T:1,A:138,	139	RAD2	YGR258C	spore+	negative	N/A	N/A	N/A	N/A
VII_1_1	NC_001139.9:1009064	T	T	no change	no change	T:171,A:0,	171	A	K568M	nonsynonymous	T:0,A:139,	139	RAD2	YGR258C	spore+	negative	N/A	N/A	N/A	N/A
VII_1_1	NC_001139.9:1009466	A	G	V434A	nonsynonymous	A:0,G:125,	126	A	no change	no change	A:155,G:0,	155	RAD2	YGR258C	spore+	postive	93	57	40	N/A
VII_1_1	NC_001139.9:1010218	G	G	no change	no change	G:136,T:0,	136	T	D183E	nonsynonymous	G:0,T:136,	136	RAD2	YGR258C	spore-	negative	N/A	N/A	N/A	N/A
VIII_0	NC_001140.6:162077	C	C	no change	no change	C:148,A:0,	148	A	A879S	nonsynonymous	C:0,A:164,	164	RPN1	YHR027C	spore-	negative	N/A	N/A	N/A	N/A
VIII_0	NC_001140.6:166175	A	T	S420R	nonsynonymous	A:0,T:166,	166	A	no change	no change	A:156,T:0,	156	DAP2	YHR028C	spore-	postive	N/A	N/A	N/A	N/A
VIII_0	NC_001140.6:168898	A	A	no change	no change	A:107,T:0,	107	T	Y483N	nonsynonymous	A:0,T:91,	91	SLT2	YHR030C	spore-	negative	N/A	N/A	N/A	N/A
VIII_0	NC_001140.6:171041	A	A	no change	no change	A:91,T:0,	91	T	L644I	nonsynonymous	A:0,T:167,	167	RRM3	YHR031C	spore-	negative	N/A	N/A	N/A	N/A
VIII_0	NC_001140.6:173713	G	G	no change	no change	G:140,A:0,	140	A	E124K	nonsynonymous	G:0,A:180,	180	ERC1	YHR032W	spore-	negative	N/A	N/A	N/A	N/A
VIII_0	NC_001140.6:174606	C	G	F421L	nonsynonymous	C:1,G:117,	118	C	no change	no change	C:136,G:0,	136	ERC1	YHR032W	spore-	postive	N/A	N/A	N/A	N/A
X_2	NC_001142.9:238974	G	G	no change	no change	G:140,A:0,	140	A	S571N	nonsynonymous	G:0,A:149,	149	LSB6	YJL100W	spore+	negative	N/A	N/A	N/A	N/A
X_2	NC_001142.9:242169	G	A	D30N	nonsynonymous	G:0,A:123,	123	G	no change	no change	G:152,A:0,	152	SAP185	YJL098W	spore+	postive	92	15	64	N/A
X_2	NC_001142.9:242488	A	G	E136G	nonsynonymous	A:0,G:151,	151	A	no change	no change	A:152,G:0,	152	SAP185	YJL098W	spore+	postive	86	19	58	N/A
X_2	NC_001142.9:242776	G	A	G232E	nonsynonymous	G:0,A:144,	144	G	no change	no change	G:136,A:0,	136	SAP185	YJL098W	spore+	postive	90	17	58	N/A
X_2	NC_001142.9:242802	C	C	no change	no change	C:144,A:0,	144	A	L241I	nonsynonymous	C:0,A:134,	134	SAP185	YJL098W	spore+	negative	N/A	N/A	N/A	N/A
X_2	NC_001142.9:242949	A	A	no change	no change	A:135,G:0,	135	G	N290D	nonsynonymous	A:0,G:133,	133	SAP185	YJL098W	spore+	negative	N/A	N/A	N/A	N/A
X_2	NC_001142.9:242951	T	T	no change	no change	T:135,A:0,	135	A	N290K	nonsynonymous	T:0,A:131,	131	SAP185	YJL098W	spore+	negative	N/A	N/A	N/A	N/A
X_2	NC_001142.9:243339	A	A	no change	no change	A:135,G:0,	135	G	I420V	nonsynonymous	A:0,G:155,	155	SAP185	YJL098W	spore+	negative	N/A	N/A	N/A	N/A
X_2	NC_001142.9:243702	G	G	no change	no change	G:135,A:0,	135	A	V541M	nonsynonymous	G:0,A:133,	133	SAP185	YJL098W	spore+	negative	N/A	N/A	N/A	N/A
X_2	NC_001142.9:243711	G	G	no change	no change	G:135,C:0,	135	C	D544H	nonsynonymous	G:0,C:126,	126	SAP185	YJL098W	spore+	negative	N/A	N/A	N/A	N/A
X_2	NC_001142.9:245742	C	T	T51I	nonsynonymous	C:0,T:156,	156	C	no change	no change	C:62,T:0,	62	PHS1	YJL097W	spore+	postive	94	21	66	N/A
X_2	NC_001142.9:246033	T	T	no change	no change	T:94,C:0,	94	C	L148S	nonsynonymous	T:0,C:101,	101	PHS1	YJL097W	spore+	negative	N/A	N/A	N/A	N/A
X_2	NC_001142.9:246614	C	G	T42S	nonsynonymous	C:0,G:142,	142	C	no change	no change	C:96,G:0,	96	MRPL49	YJL096W	spore+	postive	98	16	60	N/A
X_2	NC_001142.9:247484	T	C	V77A	nonsynonymous	T:0,C:141,	141	T	no change	no change	T:117,C:0,	117	BCK1	YJL095W	spore+	postive	95	19	68	N/A
X_2	NC_001142.9:247487	T	C	I78T	nonsynonymous	T:1,C:142,	143	T	no change	no change	T:117,C:0,	117	BCK1	YJL095W	spore+	postive	94	19	68	N/A
X_2	NC_001142.9:247585	G	A	G111R	nonsynonymous	G:0,A:127,	127	G	no change	no change	G:117,A:0,	117	BCK1	YJL095W	spore+	postive	95	20	65	N/A
X_2	NC_001142.9:248312	G	G	no change	no change	G:142,A:0,	142	A	S353N	nonsynonymous	G:0,A:155,	155	BCK1	YJL095W	spore+	negative	N/A	N/A	N/A	N/A
X_2	NC_001142.9:248611	A	G	T453A	nonsynonymous	A:0,G:156,	156	A	no change	no change	A:125,G:0,	125	BCK1	YJL095W	spore+	postive	95	23	65	N/A
X_2	NC_001142.9:248893	C	A	L547M	nonsynonymous	C:0,A:123,	123	C	no change	no change	C:125,A:0,	125	BCK1	YJL095W	spore+	postive	93	23	63	N/A
X_2	NC_001142.9:248957	G	A	S568N	nonsynonymous	G:0,A:132,	132	G	no change	no change	G:125,A:0,	125	BCK1	YJL095W	spore+	postive	93	17	64	N/A
X_2	NC_001142.9:249343	G	A	A697T	nonsynonymous	G:0,A:162,	162	G	no change	no change	G:125,A:0,	125	BCK1	YJL095W	spore+	postive	95	23	62	N/A
X_2	NC_001142.9:249923	T	C	V890A	nonsynonymous	T:0,C:134,	134	T	no change	no change	T:125,C:0,	125	BCK1	YJL095W	spore+	postive	97	20	55	N/A
X_2	NC_001142.9:250151	T	C	F966S	nonsynonymous	T:0,C:134,	134	T	no change	no change	T:125,C:0,	125	BCK1	YJL095W	spore+	postive	94	16	67	N/A
X_2	NC_001142.9:250174	G	A	D974N	nonsynonymous	G:0,A:114,	114	G	no change	no change	G:125,A:0,	125	BCK1	YJL095W	spore+	postive	90	16	65	N/A
X_2	NC_001142.9:250241	A	G	N996S	nonsynonymous	A:0,G:107,	107	A	no change	no change	A:125,G:0,	125	BCK1	YJL095W	spore+	postive	91	15	65	N/A
X_3	NC_001142.9:400303	A	A	no change	no change	A:94,G:0,	94	G	V703A	nonsynonymous	A:0,G:73,	73	BBC1	YJL020C	spore-	negative	N/A	N/A	N/A	N/A
X_3	NC_001142.9:400333	G	G	no change	no change	G:94,GAA:0,	94	GAA	P693fs	frameshift	G:0,GAA:47,	47	BBC1	YJL020C	spore-	negative	N/A	N/A	N/A	N/A
XII_0	NC_001144.5:600426	A	A	no change	no change	A:132,G:0,	132	G	S680P	nonsynonymous	A:0,G:138,	138	ECM22	YLR228C	spore+	negative	N/A	N/A	N/A	N/A
XII_0	NC_001144.5:600510	C	T	G652S	nonsynonymous	C:0,T:117,	117	C	no change	no change	C:143,T:0,	143	ECM22	YLR228C	spore+	postive	91	10	41	Sterol regulatory element binding protein; regulates transcription of sterol biosynthetic genes upon sterol depletion, after relocating from intracellular membranes to perinuclear foci; redundant activator of filamentation with UPC2, up-regulating the expression of genes involved in filamentous growth; contains Zn[2]-Cys[6] binuclear cluster; ECM22 has a paralog, UPC2, that arose from the whole g…
XII_0	NC_001144.5:608421	C	G	L368F	nonsynonymous	C:0,G:98,	98	C	no change	no change	C:111,G:0,	111	EST1	YLR233C	spore+	postive	90	12	45	N/A
XII_0	NC_001144.5:618601	G	G	no change	no change	G:112,A:0,	112	A	V357I	nonsynonymous	G:0,A:176,	176	VPS34	YLR240W	spore+	negative	N/A	N/A	N/A	N/A
XII_0	NC_001144.5:619305	C	G	D591E	nonsynonymous	C:0,G:122,	122	C	no change	no change	C:118,G:0,	118	VPS34	YLR240W	spore+	postive	86	5	32	Phosphatidylinositol (PI) 3-kinase that synthesizes PI-3-phosphate; forms membrane-associated signal transduction complex with Vps15p to regulate protein sorting; activated by the GTP-bound form of Gpa1p; a fraction is localized, with Vps15p, to nuclear pores at nucleus-vacuole junctions and may facilitate transcription elongation for genes positioned at the nuclear periphery
XII_0	NC_001144.5:621598	C	A	Q376K	nonsynonymous	C:0,A:116,	116	C	no change	no change	C:130,A:0,	130	CSC1	YLR241W	spore+	postive	95	7	42	Calcium permeable gated cation channel; may be involved in detoxification; similar to Arabidopsis CSC1
XII_0	NC_001144.5:626566	C	C	no change	no change	C:57,A:0,	57	A	R122L	nonsynonymous	C:0,A:84,	84	CDD1	YLR245C	spore+	negative	N/A	N/A	N/A	N/A
XII_0	NC_001144.5:630045	G	G	no change	no change	G:79,C:0,	79	C	R1104G	nonsynonymous	G:0,C:145,	145	IRC20	YLR247C	spore+	negative	N/A	N/A	N/A	N/A
XII_0	NC_001144.5:631580	C	C	no change	no change	C:141,A:0,	141	A	R592L	nonsynonymous	C:0,A:136,	136	IRC20	YLR247C	spore+	negative	N/A	N/A	N/A	N/A
XII_1	NC_001144.5:965916	A	A	no change	no change	A:145,G:0,	145	G	Q7R	nonsynonymous	A:0,G:142,	142	DCK1	YLR422W	spore-	negative	N/A	N/A	N/A	N/A
XII_1	NC_001144.5:966393	A	G	Q166R	nonsynonymous	A:1,G:127,	128	A	no change	no change	A:136,G:0,	136	DCK1	YLR422W	spore-	postive	N/A	N/A	N/A	N/A
XII_1	NC_001144.5:966794	A	G	N300D	nonsynonymous	A:1,G:139,	140	A	no change	no change	A:136,G:0,	136	DCK1	YLR422W	spore-	postive	N/A	N/A	N/A	N/A
XII_1	NC_001144.5:966833	G	C	E313Q	nonsynonymous	G:0,C:149,	149	G	no change	no change	G:136,C:0,	136	DCK1	YLR422W	spore-	postive	N/A	N/A	N/A	N/A
XII_1	NC_001144.5:966975	T	A	V360D	nonsynonymous	T:0,A:139,	139	T	no change	no change	T:135,A:0,	135	DCK1	YLR422W	spore-	postive	N/A	N/A	N/A	N/A
XII_1	NC_001144.5:968009	A	C	N705H	nonsynonymous	A:1,C:164,	165	A	no change	no change	A:141,C:0,	141	DCK1	YLR422W	spore-	postive	N/A	N/A	N/A	N/A
XII_1	NC_001144.5:968379	C	C	no change	no change	C:139,T:0,	139	T	T828M	nonsynonymous	C:0,T:154,	154	DCK1	YLR422W	spore-	negative	N/A	N/A	N/A	N/A
XII_1	NC_001144.5:968702	C	C	no change	no change	C:142,A:0,	142	A	P936T	nonsynonymous	C:0,A:166,	166	DCK1	YLR422W	spore-	negative	N/A	N/A	N/A	N/A
XII_1	NC_001144.5:968735	A	A	no change	no change	A:142,G:0,	142	G	T947A	nonsynonymous	A:0,G:160,	160	DCK1	YLR422W	spore-	negative	N/A	N/A	N/A	N/A
XII_1	NC_001144.5:971628	T	C	L1911S	nonsynonymous	T:1,C:167,	168	T	no change	no change	T:130,C:0,	130	DCK1	YLR422W	spore-	postive	N/A	N/A	N/A	N/A
XII_1	NC_001144.5:972859	C	A	R104S	nonsynonymous	C:0,A:168,	168	C	no change	no change	C:136,A:0,	136	ATG17	YLR423C	spore-	postive	N/A	N/A	N/A	N/A
XII_1	NC_001144.5:973972	T	C	V193A	nonsynonymous	T:1,C:136,	137	T	no change	no change	T:146,C:0,	146	SPP382	YLR424W	spore-	postive	N/A	N/A	N/A	N/A
XII_1	NC_001144.5:974070	T	C	Y226H	nonsynonymous	T:0,C:158,	158	T	no change	no change	T:146,C:0,	146	SPP382	YLR424W	spore-	postive	N/A	N/A	N/A	N/A
XII_1	NC_001144.5:974694	A	A	no change	no change	A:123,G:0,	123	G	I434V	nonsynonymous	A:0,G:116,	116	SPP382	YLR424W	spore-	negative	N/A	N/A	N/A	N/A
XII_1	NC_001144.5:975434	G	G	no change	no change	G:140,T:0,	140	T	M680I	nonsynonymous	G:0,T:149,	149	SPP382	YLR424W	spore-	negative	N/A	N/A	N/A	N/A
XII_1	NC_001144.5:975495	A	G	I701V	nonsynonymous	A:0,G:131,	131	A	no change	no change	A:128,G:0,	128	SPP382	YLR424W	spore-	postive	N/A	N/A	N/A	N/A
XII_1	NC_001144.5:987328	C	C	no change	no change	C:130,G:0,	130	G	R66G	nonsynonymous	C:0,G:150,	150	TDA5	YLR426W	spore-	negative	N/A	N/A	N/A	N/A
XIII_0	NC_001145.3:361552	G	G	no change	no change	G:173,T:0,	173	T	T359N	nonsynonymous	G:0,T:59,	59	YMR046C	YMR046C	spore+	negative	N/A	N/A	N/A	N/A
XIII_0	NC_001145.3:361556	A	A	no change	no change	A:173,G:0,	173	G	S358P	nonsynonymous	A:0,G:63,	63	YMR046C	YMR046C	spore+	negative	N/A	N/A	N/A	N/A
XIII_0	NC_001145.3:361561	T	T	no change	no change	T:173,C:0,	173	C	N356S	nonsynonymous	T:0,C:64,	64	YMR046C	YMR046C	spore+	negative	N/A	N/A	N/A	N/A
XIII_0	NC_001145.3:361562	TAC	TAC	no change	no change	TAC:173,T:0,	173	T	R355fs	frameshift	TAC:0,T:64,	64	YMR046C	YMR046C	spore+	negative	N/A	N/A	N/A	N/A
XIII_0	NC_001145.3:361568	T	T	no change	no change	T:173,TC:0,	173	TC	K354fs	frameshift	T:0,TC:69,	69	YMR046C	YMR046C	spore+	negative	N/A	N/A	N/A	N/A
XIII_0	NC_001145.3:361569	T	T	no change	no change	T:173,TC:0,	173	TC	S353fs	frameshift	T:0,TC:72,	72	YMR046C	YMR046C	spore+	negative	N/A	N/A	N/A	N/A
XIII_0	NC_001145.3:361573	T	T	no change	no change	T:173,C:0,	173	C	E352G	nonsynonymous	T:0,C:77,	77	YMR046C	YMR046C	spore+	negative	N/A	N/A	N/A	N/A
XIII_1	NC_001145.3:526584	T	A	D963E	nonsynonymous	T:0,A:147,	147	T	no change	no change	T:138,A:0,	138	ECM16	YMR128W	spore+	postive	89	52	42	N/A
XIII_1	NC_001145.3:526726	A	G	S1011G	nonsynonymous	A:0,G:152,	152	A	no change	no change	A:138,G:0,	138	ECM16	YMR128W	spore+	postive	88	53	40	N/A
XIII_1	NC_001145.3:527426	A	G	Q1244R	nonsynonymous	A:1,G:142,	143	A	no change	no change	A:129,G:0,	129	ECM16	YMR128W	spore+	postive	82	39	33	N/A
XIII_1	NC_001145.3:530930	G	G	no change	no change	G:131,C:0,	131	C	G1043R	nonsynonymous	G:0,C:146,	146	POM152	YMR129W	spore+	negative	N/A	N/A	N/A	N/A
XIII_1	NC_001145.3:532222	C	T	T35I	nonsynonymous	C:0,T:123,	123	C	no change	no change	C:83,T:0,	83	YMR130W	YMR130W	spore+	postive	89	31	42	N/A
XIII_1	NC_001145.3:535357	T	G	I72L	nonsynonymous	T:1,G:134,	135	T	no change	no change	T:97,G:0,	97	JLP2	YMR132C	spore+	postive	86	40	40	N/A
XIII_1	NC_001145.3:541548	C	C	no change	no change	C:126,T:0,	126	T	P117L	nonsynonymous	C:0,T:147,	147	GAT2	YMR136W	spore+	negative	N/A	N/A	N/A	N/A
XIII_1	NC_001145.3:543358	C	C	no change	no change	C:130,T:0,	130	T	V536I	nonsynonymous	C:0,T:168,	168	PSO2	YMR137C	spore+	negative	N/A	N/A	N/A	N/A
XIII_1	NC_001145.3:543667	A	A	no change	no change	A:130,T:0,	130	T	Y433N	nonsynonymous	A:0,T:186,	186	PSO2	YMR137C	spore+	negative	N/A	N/A	N/A	N/A
XIV_0	NC_001146.8:114717	C	T	P483S	nonsynonymous	C:2,T:164,	166	C	no change	no change	C:156,T:0,	156	CAF120	YNL278W	spore-	postive	N/A	N/A	N/A	N/A
XIV_0	NC_001146.8:114770	C	G	N500K	nonsynonymous	C:2,G:142,	144	C	no change	no change	C:156,G:0,	156	CAF120	YNL278W	spore-	postive	N/A	N/A	N/A	N/A
XIV_0	NC_001146.8:114912	C	G	P548A	nonsynonymous	C:0,G:161,	161	C	no change	no change	C:164,G:0,	164	CAF120	YNL278W	spore-	postive	N/A	N/A	N/A	N/A
XIV_0	NC_001146.8:116326	A	A	no change	no change	A:152,G:0,	152	G	N1019S	nonsynonymous	A:1,G:174,	175	CAF120	YNL278W	spore-	negative	N/A	N/A	N/A	N/A
XIV_0	NC_001146.8:117725	G	T	R126I	nonsynonymous	G:0,T:139,	139	G	no change	no change	G:126,T:0,	126	MET2	YNL277W	spore-	postive	N/A	N/A	N/A	N/A
XIV_0	NC_001146.8:121563	T	T	no change	no change	T:154,C:0,	154	C	E203G	nonsynonymous	T:0,C:181,	181	GOR1	YNL274C	spore-	negative	N/A	N/A	N/A	N/A
XIV_0	NC_001146.8:126492	T	A	S1204T	nonsynonymous	T:0,A:120,	120	T	no change	no change	T:68,A:0,	68	TOF1	YNL273W	spore-	postive	N/A	N/A	N/A	N/A
XIV_0	NC_001146.8:126596	T	A	D1238E	nonsynonymous	T:0,A:127,	127	T	no change	no change	T:68,A:0,	68	TOF1	YNL273W	spore-	postive	N/A	N/A	N/A	N/A
XIV_0	NC_001146.8:126875	C	T	S737N	nonsynonymous	C:0,T:161,	161	C	no change	no change	C:57,T:0,	57	SEC2	YNL272C	spore-	postive	N/A	N/A	N/A	N/A
XIV_0	NC_001146.8:127023	C	T	E688K	nonsynonymous	C:0,T:154,	154	C	no change	no change	C:139,T:0,	139	SEC2	YNL272C	spore-	postive	N/A	N/A	N/A	N/A
XIV_0	NC_001146.8:127037	T	T	no change	no change	T:160,A:0,	160	A	D683V	nonsynonymous	T:0,A:143,	143	SEC2	YNL272C	spore-	negative	N/A	N/A	N/A	N/A
XIV_0	NC_001146.8:127047	T	C	S680G	nonsynonymous	T:0,C:167,	167	T	no change	no change	T:140,C:0,	140	SEC2	YNL272C	spore-	postive	N/A	N/A	N/A	N/A
XIV_0	NC_001146.8:127806	C	T	G427S	nonsynonymous	C:0,T:136,	136	C	no change	no change	C:157,T:0,	157	SEC2	YNL272C	spore-	postive	N/A	N/A	N/A	N/A
XIV_0	NC_001146.8:127820	T	C	H422R	nonsynonymous	T:0,C:130,	130	T	no change	no change	T:157,C:0,	157	SEC2	YNL272C	spore-	postive	N/A	N/A	N/A	N/A
XIV_0	NC_001146.8:127896	C	C	no change	no change	C:133,A:0,	133	A	A397S	nonsynonymous	C:0,A:166,	166	SEC2	YNL272C	spore-	negative	N/A	N/A	N/A	N/A
XIV_0	NC_001146.8:128792	T	T	no change	no change	T:149,C:0,	149	C	N98S	nonsynonymous	T:0,C:158,	158	SEC2	YNL272C	spore-	negative	N/A	N/A	N/A	N/A
XIV_0	NC_001146.8:131482	T	T	no change	no change	T:159,C:0,	159	C	E1301G	nonsynonymous	T:0,C:165,	165	BNI1	YNL271C	spore-	negative	N/A	N/A	N/A	N/A
XIV_0	NC_001146.8:131959	G	A	A1142V	nonsynonymous	G:1,A:149,	150	G	no change	no change	G:176,A:0,	176	BNI1	YNL271C	spore-	postive	N/A	N/A	N/A	N/A
XIV_0	NC_001146.8:135200	G	A	P62S	nonsynonymous	G:2,A:128,	130	G	no change	no change	G:158,A:0,	158	BNI1	YNL271C	spore-	postive	N/A	N/A	N/A	N/A
XIV_0	NC_001146.8:138731	A	A	no change	no change	A:97,T:0,	97	T	K61M	nonsynonymous	A:0,T:150,	150	LYP1	YNL268W	spore-	negative	N/A	N/A	N/A	N/A
XIV_0	NC_001146.8:140239	G	A	G564S	nonsynonymous	G:0,A:131,	131	G	no change	no change	G:165,A:0,	165	LYP1	YNL268W	spore-	postive	N/A	N/A	N/A	N/A
XIV_0	NC_001146.8:141053	C	C	no change	no change	C:123,G:0,	123	G	A59G	nonsynonymous	C:0,G:183,	183	PIK1	YNL267W	spore-	negative	N/A	N/A	N/A	N/A
XIV_0	NC_001146.8:141865	C	T	P330S	nonsynonymous	C:1,T:138,	139	C	no change	no change	C:143,T:0,	143	PIK1	YNL267W	spore-	postive	N/A	N/A	N/A	N/A
XIV_0	NC_001146.8:141922	G	G	no change	no change	G:125,A:0,	125	A	G349S	nonsynonymous	G:0,A:147,	147	PIK1	YNL267W	spore-	negative	N/A	N/A	N/A	N/A
XIV_0	NC_001146.8:150091	A	A	no change	no change	A:136,G:0,	136	G	N627S	nonsynonymous	A:0,G:139,	139	POL2	YNL262W	spore-	negative	N/A	N/A	N/A	N/A
XIV_0	NC_001146.8:151827	G	G	no change	no change	G:129,A:0,	129	A	V1206I	nonsynonymous	G:0,A:134,	134	POL2	YNL262W	spore-	negative	N/A	N/A	N/A	N/A
XIV_1	NC_001146.8:204840	C	G	P805A	nonsynonymous	C:2,G:111,	113	C	no change	no change	C:79,G:0,	79	KEX2	YNL238W	spore+	postive	99	75	23	N/A
XIV_1	NC_001146.8:205885	A	A	no change	no change	A:110,C:0,	110	C	Y233S	nonsynonymous	A:0,C:155,	155	YTP1	YNL237W	spore+	negative	N/A	N/A	N/A	N/A
XIV_1	NC_001146.8:221939	C	C	no change	no change	C:114,T:0,	114	T	A165T	nonsynonymous	C:1,T:150,	151	JJJ1	YNL227C	spore+	negative	N/A	N/A	N/A	N/A
XIV_2	NC_001146.8:440865	G	G	no change	no change	G:107,A:0,	107	A	Q19X	stopgain	G:0,A:143,	143	YNL097C-A	YNL097C-B	spore-	negative	N/A	N/A	N/A	N/A
XV_2	NC_001147.6:287762	A	A	no change	no change	A:109,G:0,	109	G	I531V	nonsynonymous	A:0,G:164,	164	TAT2	YOL020W	spore+	negative	N/A	N/A	N/A	N/A
XV_3	NC_001147.6:384161	G	G	no change	no change	G:122,A:0,	122	A	T87I	nonsynonymous	G:0,A:171,	171	CIN5	YOR028C	spore+	negative	N/A	N/A	N/A	N/A
XV_3	NC_001147.6:384314	G	G	no change	no change	G:122,T:0,	122	T	T36N	nonsynonymous	G:0,T:156,	156	CIN5	YOR028C	spore+	negative	N/A	N/A	N/A	N/A
XV_3	NC_001147.6:389857	G	G	no change	no change	G:114,A:0,	114	A	Q407X	stopgain	G:0,A:135,	135	HMS1	YOR032C	spore+	negative	N/A	N/A	N/A	N/A
XV_3	NC_001147.6:390237	G	C	S280C	nonsynonymous	G:0,C:119,	119	G	no change	no change	G:114,C:0,	114	HMS1	YOR032C	spore+	postive	71	27	57	N/A
XV_3	NC_001147.6:392350	A	A	no change	no change	A:113,G:0,	113	G	R59G	nonsynonymous	A:0,G:125,	125	YOR032W-A	YOR032W-A	spore+	negative	N/A	N/A	N/A	N/A
XV_3	NC_001147.6:393852	C	C	no change	no change	C:125,T:0,	125	T	G225S	nonsynonymous	C:0,T:130,	130	EXO1	YOR033C	spore+	negative	N/A	N/A	N/A	N/A
XV_3	NC_001147.6:394889	T	T	no change	no change	T:117,C:0,	117	C	Y733C	nonsynonymous	T:0,C:150,	150	AKR2	YOR034C	spore+	negative	N/A	N/A	N/A	N/A
XV_3	NC_001147.6:396750	C	T	A113T	nonsynonymous	C:0,T:132,	132	C	no change	no change	C:139,T:0,	139	AKR2	YOR034C	spore+	postive	81	27	63	N/A
XV_3	NC_001147.6:396774	G	A	L105F	nonsynonymous	G:0,A:134,	134	G	no change	no change	G:139,A:0,	139	AKR2	YOR034C	spore+	postive	80	26	58	N/A
XV_3	NC_001147.6:396822	G	G	no change	no change	G:119,A:0,	119	A	H89Y	nonsynonymous	G:0,A:158,	158	AKR2	YOR034C	spore+	negative	N/A	N/A	N/A	N/A
XV_3	NC_001147.6:397478	GAA	G	F63fs	frameshift	GAA:2,G:43,GA:0,	45	GA	F63fs	frameshift	GAA:3,G:0,GA:36,	39	YOR034C-A	YOR034C-A	spore+	postive	74/49	69/22	70/38	N/A
XV_3	NC_001147.6:397614	C	T	V19M	nonsynonymous	C:0,T:112,	112	C	no change	no change	C:121,T:0,	121	YOR034C-A	YOR034C-A	spore+	postive	78	31	60	N/A
XV_3	NC_001147.6:397868	G	C	T746S	nonsynonymous	G:0,C:113,	113	G	no change	no change	G:121,C:0,	121	SHE4	YOR035C	spore+	postive	83	29	51	N/A
XV_3	NC_001147.6:398471	G	G	no change	no change	G:126,A:0,	126	A	P545L	nonsynonymous	G:0,A:153,	153	SHE4	YOR035C	spore+	negative	N/A	N/A	N/A	N/A
XV_3	NC_001147.6:398831	C	C	no change	no change	C:119,T:0,	119	T	S425N	nonsynonymous	C:0,T:157,	157	SHE4	YOR035C	spore+	negative	N/A	N/A	N/A	N/A
XV_3	NC_001147.6:399994	A	C	N37K	nonsynonymous	A:0,C:125,	125	A	no change	no change	A:141,C:0,	141	SHE4	YOR035C	spore+	postive	82	30	55	N/A
XV_3	NC_001147.6:400030	C	G	K25N	nonsynonymous	C:0,G:137,	137	C	no change	no change	C:138,G:0,	138	SHE4	YOR035C	spore+	postive	80	30	52	N/A
XV_3	NC_001147.6:401694	C	C	no change	no change	C:116,G:0,	116	G	T47S	nonsynonymous	C:0,G:151,	151	CYC2	YOR037W	spore+	negative	N/A	N/A	N/A	N/A
XV_3	NC_001147.6:402498	A	A	no change	no change	A:114,G:0,	114	G	N315S	nonsynonymous	A:0,G:151,	151	CYC2	YOR037W	spore+	negative	N/A	N/A	N/A	N/A
XV_3	NC_001147.6:402509	A	A	no change	no change	A:114,G:0,	114	G	I319V	nonsynonymous	A:0,G:142,	142	CYC2	YOR037W	spore+	negative	N/A	N/A	N/A	N/A
XV_3	NC_001147.6:402579	A	C	D342A	nonsynonymous	A:0,C:116,	116	A	no change	no change	A:55,C:0,	55	CYC2	YOR037W	spore+	postive	70	28	57	N/A
XV_3	NC_001147.6:403330	C	C	no change	no change	C:127,A:0,	127	A	G687W	nonsynonymous	C:0,A:150,	150	HIR2	YOR038C	spore+	negative	N/A	N/A	N/A	N/A
XV_3	NC_001147.6:403610	G	C	S593R	nonsynonymous	G:0,C:149,	149	G	no change	no change	G:142,C:0,	142	HIR2	YOR038C	spore+	postive	76	35	56	N/A
XV_3	NC_001147.6:403989	C	C	no change	no change	C:117,T:0,	117	T	G467D	nonsynonymous	C:0,T:148,	148	HIR2	YOR038C	spore+	negative	N/A	N/A	N/A	N/A
XV_3	NC_001147.6:404263	G	A	P376S	nonsynonymous	G:0,A:119,	119	G	no change	no change	G:120,A:0,	120	HIR2	YOR038C	spore+	postive	78	31	58	N/A
XV_3	NC_001147.6:405796	C	C	no change	no change	C:138,T:0,	138	T	T10I	nonsynonymous	C:0,T:150,	150	CKB2	YOR039W	spore+	negative	N/A	N/A	N/A	N/A
XV_3	NC_001147.6:407340	G	G	no change	no change	G:99,A:0,	99	A	D93N	nonsynonymous	G:0,A:160,	160	GLO4	YOR040W	spore+	negative	N/A	N/A	N/A	N/A
XV_3	NC_001147.6:407704	C	C	no change	no change	C:99,T:0,	99	T	S214F	nonsynonymous	C:0,T:150,	150	GLO4	YOR040W	spore+	negative	N/A	N/A	N/A	N/A
XV_5	NC_001147.6:794866	T	A	N156I	nonsynonymous	T:6,A:170,	176	T	no change	no change	T:125,A:0,	125	DGA1	YOR245C	spore+	postive	80	48	30	N/A
XV_5	NC_001147.6:797841	G	G	no change	no change	G:74,T:0,	74	T	V56F	nonsynonymous	G:0,T:100,	100	SRL1	YOR247W	spore+	negative	N/A	N/A	N/A	N/A
XVI_1	NC_001148.4:598949	G	G	no change	no change	G:144,A:0,	144	A	E734K	nonsynonymous	G:0,A:146,	146	MCM4	YPR019W	spore-	negative	N/A	N/A	N/A	N/A
XVI_1	NC_001148.4:603939	G	A	P1125L	nonsynonymous	G:1,A:125,	126	G	no change	no change	G:121,A:0,	121	SDD4	YPR022C	spore-	postive	N/A	N/A	N/A	N/A
XVI_1	NC_001148.4:604771	T	C	N848D	nonsynonymous	T:0,C:130,	130	T	no change	no change	T:151,C:0,	151	SDD4	YPR022C	spore-	postive	N/A	N/A	N/A	N/A
XVI_1	NC_001148.4:606191	G	G	no change	no change	G:134,T:0,	134	T	D374E	nonsynonymous	G:0,T:154,	154	SDD4	YPR022C	spore-	negative	N/A	N/A	N/A	N/A
XVI_1	NC_001148.4:606280	T	T	no change	no change	T:134,C:0,	134	C	T345A	nonsynonymous	T:0,C:144,	149	SDD4	YPR022C	spore-	negative	N/A	N/A	N/A	N/A
XVI_1	NC_001148.4:606362	TA	TA	no change	no change	TA:134,T:0,	134	T	L317fs	frameshift	TA:0,T:149,	149	SDD4	YPR022C	spore-	negative	N/A	N/A	N/A	N/A
XVI_1	NC_001148.4:606755	C	C	no change	no change	C:122,G:0,	122	G	Q186H	nonsynonymous	C:0,G:170,	170	SDD4	YPR022C	spore-	negative	N/A	N/A	N/A	N/A
XVI_1	NC_001148.4:609351	T	T	no change	no change	T:132,A:0,	132	A	K227N	nonsynonymous	T:0,A:180,	180	EAF3	YPR023C	spore-	negative	N/A	N/A	N/A	N/A

## Sheet: Variants in minor QTLs
Note: Three highlighted lines in yellow contain the variants in minor QTLs that were narrowed down by following the criteria of allele frequencies with ≤25% in Inferior pool, ≥75% in Superior pool and around 50% in Random pool.
ID	Chromosome:localization	S288c_reference	W65a-sp: thermosensitive parent strain, as a reference for QTL mapping					ScY01α-tp: thermotolerant parent strain					Gene ID	Gene name	G28 and Z118: the best and worst spores in the superior pool		Variant frequency (%) from IGV			Saccharomyces Genome Database (SGD) description
			Nucleotide change	Amino acid change	Region	Variant alleles:Counts	Coverage	Nucleotide change	Amino acid change	Region	Variant alleles:Counts	Coverage			Same (spore+) or different (spore-) variant in both G28 and Z118 in contrast to the inferior parent	Consist (positive) or not consist (negative) with the superior pool	Superior pool	Inferior pool	Random pool
I_0	NC_001133.9:187376	G	G	no change	no change	G:28,A:0,	28	A	A181T	nonsynonymous	G:1,A:42,	43	PRM9	YAR031W	spore+	negative	N/A	N/A	N/A	N/A
IV_1	NC_001136.10:525923	T	C	C162R	nonsynonymous	T:0,C:175,	175	T	no change	no change	T:145,C:0,	145	KRS1	YDR037W	spore+	postive	66	37	33	N/A
IX_1	NC_001141.2:244149	C	T	R105K	nonsynonymous	C:0,T:141,	141	C	no change	no change	C:102,T:0,	102	ARC15	YIL062C	spore+	postive	81	59	51	N/A
IX_1	NC_001141.2:245022	T	C	I180V	nonsynonymous	T:0,C:170,	170	T	no change	no change	T:102,C:0,	102	SNP1	YIL061C	spore+	postive	68	57	50	N/A
IX_1	NC_001141.2:245409	A	G	S51P	nonsynonymous	A:0,G:205,	205	A	no change	no change	A:102,G:0,	102	SNP1	YIL061C	spore+	postive	75	54	53	N/A
V_1	NC_001137.3:262065	G	G	no change	no change	G:161,A:0,	161	A	A545V	nonsynonymous	G:0,A:135,	135	GIP2	YER054C	spore+	negative	N/A	N/A	N/A	N/A
V_1	NC_001137.3:262066	C	T	A545T	nonsynonymous	C:1,T:160,	161	C	no change	no change	C:124,T:0,	124	GIP2	YER054C	spore+	postive	76	63	34	N/A
V_1	NC_001137.3:262200	T	T	no change	no change	T:166,C:0,	166	C	D500G	nonsynonymous	T:0,C:135,	135	GIP2	YER054C	spore+	negative	N/A	N/A	N/A	N/A
V_1	NC_001137.3:262390	T	T	no change	no change	T:147,C:0,	147	C	R437G	nonsynonymous	T:2,C:141,	143	GIP2	YER054C	spore+	negative	N/A	N/A	N/A	N/A
V_1	NC_001137.3:262785	C	C	no change	no change	C:144,T:0,	144	T	G305D	nonsynonymous	C:2,T:140,	142	GIP2	YER054C	spore+	negative	N/A	N/A	N/A	N/A
V_1	NC_001137.3:262914	A	G	M262T	nonsynonymous	A:0,G:134,	134	A	no change	no change	A:146,G:0,	146	GIP2	YER054C	spore+	postive	77	65	38	N/A
V_1	NC_001137.3:263637	C	T	R21K	nonsynonymous	C:0,T:146,	146	C	no change	no change	C:141,T:0,	141	GIP2	YER054C	spore+	postive	86	60	37	N/A
V_1	NC_001137.3:265221	C	G	V189L	nonsynonymous	C:0,G:174,	174	C	no change	no change	C:126,G:0,	126	HIS1	YER055C	spore+	postive	80	59	40	N/A
V_1	NC_001137.3:265310	G	G	no change	no change	G:158,A:0,	158	A	S159L	nonsynonymous	G:2,A:120,	122	HIS1	YER055C	spore+	negative	N/A	N/A	N/A	N/A
V_1	NC_001137.3:273522	C	C	no change	no change	C:125,G:0,	125	G	A300G	nonsynonymous	C:0,G:133,	133	PCL6	YER059W	spore+	negative	N/A	N/A	N/A	N/A
V_1	NC_001137.3:274702	A	C	T46P	nonsynonymous	A:1,C:194,	195	A	no change	no change	A:131,C:0,	131	FCY21	YER060W	spore+	postive	78	60	52	N/A
V_1	NC_001137.3:280009	C	T	G225D	nonsynonymous	C:0,T:155,	155	C	no change	no change	C:163,T:0,	163	GPP2	YER062C	spore+	postive	80	56	53	N/A
V_1	NC_001137.3:282853	C	C	no change	no change	C:133,T:0,	133	T	S457N	nonsynonymous	C:0,T:138,	138	VHR2	YER064C	spore+	negative	N/A	N/A	N/A	N/A
V_1	NC_001137.3:282859	C	C	no change	no change	C:133,G:0,	133	G	R455T	nonsynonymous	C:0,G:143,	143	VHR2	YER064C	spore+	negative	N/A	N/A	N/A	N/A
VII_0	NC_001139.9:163894	G	A	H400Y	nonsynonymous	G:0,T:0,A:168,	168	T	H400N	nonsynonymous	G:0,T:146,A:0,	146	TOS3	YGL179C	spore+	postive	73	64	56	N/A
VII_0	NC_001139.9:164044	T	T	no change	no change	T:171,C:0,	171	C	S350G	nonsynonymous	T:2,C:157,	159	TOS3	YGL179C	spore+	negative	N/A	N/A	N/A	N/A
VII_0	NC_001139.9:170482	G	C	V831L	nonsynonymous	G:0,C:112,	112	G	no change	no change	G:88,C:0,	88	MPT5	YGL178W	spore+	postive	78	59	60	N/A
VII_0	NC_001139.9:171536	C	G	S515T	nonsynonymous	C:0,G:142,	142	C	no change	no change	C:96,G:0,	96	YGL176C	YGL176C	spore+	postive	73	62	63	N/A
VII_0	NC_001139.9:171542	T	G	E513A	nonsynonymous	T:0,G:141,	141	T	no change	no change	T:96,G:0,	96	YGL176C	YGL176C	spore+	postive	72	65	63	N/A
VII_0	NC_001139.9:171569	G	A	P504L	nonsynonymous	G:0,A:142,	142	G	no change	no change	G:96,A:0,	96	YGL176C	YGL176C	spore+	postive	71	60	65	N/A
VII_0	NC_001139.9:171633	C	C	no change	no change	C:161,T:0,	161	T	E483K	nonsynonymous	C:0,T:109,	109	YGL176C	YGL176C	spore+	negative	N/A	N/A	N/A	N/A
VII_0	NC_001139.9:171647	T	T	no change	no change	T:161,C:0,	161	C	N478S	nonsynonymous	T:0,C:116,	116	YGL176C	YGL176C	spore+	negative	N/A	N/A	N/A	N/A
VII_0	NC_001139.9:171690	C	C	no change	no change	C:161,T:0,	161	T	E464K	nonsynonymous	C:0,T:110,	110	YGL176C	YGL176C	spore+	negative	N/A	N/A	N/A	N/A
VII_0	NC_001139.9:172187	G	G	no change	no change	G:165,A:0,	165	A	S298F	nonsynonymous	G:0,A:148,	148	YGL176C	YGL176C	spore+	negative	N/A	N/A	N/A	N/A
VII_0	NC_001139.9:172208	T	C	K291R	nonsynonymous	T:0,C:163,	163	T	no change	no change	T:144,C:0,	144	YGL176C	YGL176C	spore+	postive	79	54	62	N/A
VII_0	NC_001139.9:172380	G	G	no change	no change	G:165,C:0,	165	C	L234V	nonsynonymous	G:0,C:142,	142	YGL176C	YGL176C	spore+	negative	N/A	N/A	N/A	N/A
VII_0	NC_001139.9:172548	T	T	no change	no change	T:160,C:0,	160	C	M178V	nonsynonymous	T:1,C:134,	135	YGL176C	YGL176C	spore+	negative	N/A	N/A	N/A	N/A
VII_0	NC_001139.9:174707	G	A	G55R	nonsynonymous	G:1,A:180,	181	G	no change	no change	G:155,A:0,	155	BUD13	YGL174W	spore+	postive	80	51	63	N/A
VII_0	NC_001139.9:174710	G	G	no change	no change	G:134,C:0,	134	C	V56L	nonsynonymous	G:0,C:170,	170	BUD13	YGL174W	spore+	negative	N/A	N/A	N/A	N/A
VII_0	NC_001139.9:176413	A	A	no change	no change	A:135,G:0,	135	G	I1234T	nonsynonymous	A:0,G:131,	131	XRN1	YGL173C	spore+	negative	N/A	N/A	N/A	N/A
VII_0	NC_001139.9:181169	G	G	no change	no change	G:153,A:0,	153	A	G157D	nonsynonymous	G:0,A:119,	119	NUP49	YGL172W	spore+	negative	N/A	N/A	N/A	N/A
VII_0	NC_001139.9:182084	A	G	Q462R	nonsynonymous	A:0,G:181,	181	A	no change	no change	A:142,G:0,	142	NUP49	YGL172W	spore+	postive	69	60	66	N/A
VII_0	NC_001139.9:183373	G	A	M328I	nonsynonymous	G:0,A:163,	163	G	no change	no change	G:131,A:0,	131	ROK1	YGL171W	spore+	postive	74	55	65	N/A
VII_0	NC_001139.9:184316	C	C	no change	no change	C:143,A:0,	143	A	R360I	nonsynonymous	C:0,A:148,	148	SPO74	YGL170C	spore+	negative	N/A	N/A	N/A	N/A
VII_0	NC_001139.9:187965	G	C	A835G	nonsynonymous	G:0,C:135,	135	G	no change	no change	G:144,C:0,	144	PMR1	YGL167C	spore+	postive	82	56	57	N/A
VII_0	NC_001139.9:187967	C	A	M834I	nonsynonymous	C:0,A:137,	137	C	no change	no change	C:144,A:0,	144	PMR1	YGL167C	spore+	postive	82	55	56	N/A
VII_0	NC_001139.9:188038	C	T	V811I	nonsynonymous	C:0,T:143,	143	C	no change	no change	C:144,T:0,	144	PMR1	YGL167C	spore+	postive	84	60	60	N/A
VII_1	NC_001139.9:436073	C	T	P127S	nonsynonymous	C:0,T:151,	151	C	no change	no change	C:168,T:0,	168	HOP2	YGL033W	spore-	postive	N/A	N/A	N/A	N/A
VII_1	NC_001139.9:436605	T	T	no change	no change	T:84,C:0,	84	C	K77E	nonsynonymous	T:0,C:113,	113	AGA2	YGL032C	spore-	negative	N/A	N/A	N/A	N/A
VII_1	NC_001139.9:436628	C	C	no change	no change	C:84,T:0,	84	T	G69D	nonsynonymous	C:0,T:124,	124	AGA2	YGL032C	spore-	negative	N/A	N/A	N/A	N/A
VII_1	NC_001139.9:441415	T	G	I499L	nonsynonymous	T:0,G:166,	166	T	no change	no change	T:121,G:0,	121	SCW11	YGL028C	spore-	postive	N/A	N/A	N/A	N/A
VII_1	NC_001139.9:444107	C	C	no change	no change	C:159,A:0,	159	A	E679D	nonsynonymous	C:1,A:112,	113	CWH41	YGL027C	spore-	negative	N/A	N/A	N/A	N/A
VII_1	NC_001139.9:445062	G	A	A361V	nonsynonymous	G:2,A:165,	167	G	no change	no change	G:153,A:0,	153	CWH41	YGL027C	spore-	postive	N/A	N/A	N/A	N/A
VII_1	NC_001139.9:449549	T	C	T137A	nonsynonymous	T:0,C:174,	174	T	no change	no change	T:110,C:0,	110	PGD1	YGL025C	spore-	postive	N/A	N/A	N/A	N/A
VII_1	NC_001139.9:449774	A	G	S62P	nonsynonymous	A:0,G:169,	169	A	no change	no change	A:110,G:0,	110	PGD1	YGL025C	spore-	postive	N/A	N/A	N/A	N/A
VII_1	NC_001139.9:450372	C	C	no change	no change	C:45,G:0,	45	G	G578A	nonsynonymous	C:0,G:153,	153	PIB2	YGL023C	spore-	negative	N/A	N/A	N/A	N/A
XIV_0	NC_001146.8:732475	C	C	no change	no change	C:151,G:0,	151	G	G277R	nonsynonymous	C:0,G:166,	166	BIO5	YNR056C	spore-	negative	N/A	N/A	N/A	N/A
XIV_0	NC_001146.8:732513	T	T	no change	no change	T:161,C:0,	161	C	K264R	nonsynonymous	T:0,C:170,	170	BIO5	YNR056C	spore-	negative	N/A	N/A	N/A	N/A
XIV_0	NC_001146.8:732690	C	G	W205S	nonsynonymous	C:0,G:160,	160	C	no change	no change	C:152,G:0,	152	BIO5	YNR056C	spore-	postive	N/A	N/A	N/A	N/A
XIV_0	NC_001146.8:733231	G	G	no change	no change	G:178,A:0,	178	A	H25Y	nonsynonymous	G:0,A:161,	161	BIO5	YNR056C	spore-	negative	N/A	N/A	N/A	N/A
XIV_0	NC_001146.8:733636	C	T	G145D	nonsynonymous	C:0,T:152,	152	C	no change	no change	C:143,T:0,	143	BIO4	YNR057C	spore-	postive	N/A	N/A	N/A	N/A
XIV_0	NC_001146.8:733649	T	T	no change	no change	T:151,A:0,	151	A	I141F	nonsynonymous	T:0,A:159,	159	BIO4	YNR057C	spore-	negative	N/A	N/A	N/A	N/A
XIV_0	NC_001146.8:734067	C	G	M1I	nonsynonymous	C:0,G:159,	159	C	no change	no change	C:124,G:0,	124	BIO4	YNR057C	spore-	postive	N/A	N/A	N/A	N/A
XV_0_0	NC_001147.6:53959	G	A	E288K	nonsynonymous	G:4,A:125,	129	G	no change	no change	G:126,A:0,	126	NOP8	YOL144W	spore+	postive	84	44	22	N/A
XV_0_0	NC_001147.6:54479	A	A	no change	no change	A:113,T:0,	113	T	D461V	nonsynonymous	A:2,T:145,	147	NOP8	YOL144W	spore+	negative	N/A	N/A	N/A	N/A
XV_0_0	NC_001147.6:56063	A	A	no change	no change	A:64,G:0,	64	G	N169S	nonsynonymous	A:0,G:148,	148	RRP40	YOL142W	spore+	negative	N/A	N/A	N/A	N/A
XV_0_0	NC_001147.6:56635	A	G	K62E	nonsynonymous	A:1,G:162,	163	A	no change	no change	A:159,G:0,	159	PPM2	YOL141W	spore+	postive	84	50	18	N/A
XV_0_0	NC_001147.6:56637	A	A	no change	no change	A:151,C:0,	151	C	K62N	nonsynonymous	A:1,C:159,	160	PPM2	YOL141W	spore+	negative	N/A	N/A	N/A	N/A
XV_0_0	NC_001147.6:57520	A	G	T357A	nonsynonymous	A:0,G:157,	157	A	no change	no change	A:148,G:0,	148	PPM2	YOL141W	spore+	postive	86	59	23	N/A
XV_0_0	NC_001147.6:57558	A	G	I369M	nonsynonymous	A:0,G:167,	167	A	no change	no change	A:148,G:0,	148	PPM2	YOL141W	spore+	postive	84	57	22	N/A
XV_0_0	NC_001147.6:57712	T	C	Y421H	nonsynonymous	T:0,C:158,	158	T	no change	no change	T:135,C:0,	135	PPM2	YOL141W	spore+	postive	85	57	14	N/A
XV_0_0	NC_001147.6:58445	T	C	M665T	nonsynonymous	T:1,C:174,	175	T	no change	no change	T:135,C:0,	135	PPM2	YOL141W	spore+	postive	89	51	18	N/A
XV_0_0	NC_001147.6:58987	C	C	no change	no change	C:150,T:0,	150	T	H77Y	nonsynonymous	C:1,T:195,	196	ARG8	YOL140W	spore+	negative	N/A	N/A	N/A	N/A
XV_0_0	NC_001147.6:59639	A	G	N294S	nonsynonymous	A:0,G:198,	198	A	no change	no change	A:124,G:0,	124	ARG8	YOL140W	spore+	postive	89	56	23	N/A
XV_0_1	NC_001147.6:174738	G	G	no change	no change	G:113,T:0,	113	T	K1223N	nonsynonymous	G:4,T:153,	157	IRA2	YOL081W	spore+	negative	N/A	N/A	N/A	N/A
XV_0_1	NC_001147.6:178291	C	A	P2408T	nonsynonymous	C:0,A:175,	175	C	no change	no change	C:124,A:0,	124	IRA2	YOL081W	spore+	postive	99	23	49	GTPase-activating protein; negatively regulates RAS by converting it from the GTP- to the GDP-bound inactive form, required for reducing cAMP levels under nutrient limiting conditions; IRA2 has a paralog, IRA1, that arose from the whole genome duplication; defects in human homolog NF1 are associated with neurofibromatosis
XV_0_1	NC_001147.6:183003	G	G	no change	no change	G:163,T:0,	163	T	R441L	nonsynonymous	G:0,T:143,	143	AVO1	YOL078W	spore+	negative	N/A	N/A	N/A	N/A
XV_0_1	NC_001147.6:184239	T	C	V853A	nonsynonymous	T:0,C:139,	139	T	no change	no change	T:142,C:0,	142	AVO1	YOL078W	spore+	postive	100	23	36	Component of a membrane-bound complex containing the Tor2p kinase; contains Tor2p kinase and other proteins; may have a role in regulation of cell growth
XVI_0_0	NC_001148.4:228428	G	A	V39I	nonsynonymous	G:0,A:141,	141	G	no change	no change	G:126,A:0,	126	DAP1	YPL170W	spore+	postive	92	21	41	Heme-binding protein; involved in regulation of cytochrome P450 protein Erg11p; damage response protein, related to mammalian membrane progesterone receptors; mutations lead to defects in telomeres, mitochondria, and sterol synthesis
XVI_0_0	NC_001148.4:236225	C	C	no change	no change	C:143,T:0,	143	T	G295R	nonsynonymous	C:3,T:100,	103	REV3	YPL167C	spore+	negative	N/A	N/A	N/A	N/A
XVI_0_0	NC_001148.4:237842	A	A	no change	no change	A:129,G:0,	129	G	K169E	nonsynonymous	A:0,G:144,	144	ATG29	YPL166W	spore+	negative	N/A	N/A	N/A	N/A
XVI_0_1	NC_001148.4:388699	T	T	no change	no change	T:127,A:0,	127	A	S545T	nonsynonymous	T:0,A:131,	131	SEC16	YPL085W	spore+	negative	N/A	N/A	N/A	N/A
XVI_0_1	NC_001148.4:389053	T	T	no change	no change	T:167,C:0,	167	C	S663P	nonsynonymous	T:0,C:127,	127	SEC16	YPL085W	spore+	negative	N/A	N/A	N/A	N/A
XVI_0_1	NC_001148.4:389281	C	C	no change	no change	C:166,T:0,	166	T	P739S	nonsynonymous	C:0,T:144,	144	SEC16	YPL085W	spore+	negative	N/A	N/A	N/A	N/A
XVI_0_1	NC_001148.4:389687	G	T	G874V	nonsynonymous	G:0,T:173,	173	G	no change	no change	G:121,T:0,	121	SEC16	YPL085W	spore+	postive	86	48	23	N/A
XVI_0_1	NC_001148.4:391843	C	C	no change	no change	C:147,A:0,	147	A	L1593I	nonsynonymous	C:1,A:142,	143	SEC16	YPL085W	spore+	negative	N/A	N/A	N/A	N/A
XVI_0_1	NC_001148.4:392956	C	C	no change	no change	C:136,G:0,	136	G	Q1964E	nonsynonymous	C:0,G:135,	135	SEC16	YPL085W	spore+	negative	N/A	N/A	N/A	N/A
XVI_0_1	NC_001148.4:395626	G	G	no change	no change	G:128,A:0,	128	A	R530H	nonsynonymous	G:1,A:131,	132	BRO1	YPL084W	spore+	negative	N/A	N/A	N/A	N/A
XVI_0_1	NC_001148.4:397054	A	G	I351T	nonsynonymous	A:0,G:166,	166	A	no change	no change	A:107,G:0,	107	SEN54	YPL083C	spore+	postive	86	45	24	N/A
XVI_0_1	NC_001148.4:397464	A	C	S214R	nonsynonymous	A:0,C:134,	134	A	no change	no change	A:107,C:0,	107	SEN54	YPL083C	spore+	postive	90	60	24	N/A
XVI_0_1	NC_001148.4:403905	G	G	no change	no change	G:156,A:0,	156	A	T60M	nonsynonymous	G:0,A:138,	138	MOT1	YPL082C	spore+	negative	N/A	N/A	N/A	N/A
