# Supplementary material for: QTL analysis reveals genomic variants linked to high-temperature fermentation performance in the industrial yeast
Source: Biotechnol Biofuels. 2019 Mar 19;12:59. doi: 10.1186/s13068-019-1398-7 (PMC6423876; doi:10.1186/s13068-019-1398-7)
Supplement: Supplementary file 6 — Additional file 6: Table S3. Primers used in this study. [file 13068_2019_1398_MOESM6_ESM.xlsx]

## Sheet: Primer
Table S3 Primers used in this study
Name	Sequence (5' → 3')	Application
Primers for gene deletion, mutation and verification
KanMX4-F	GCTCTAGAACTAGTGGATCC	Forward primer for amplifying the KanMX4 expression cassette
KanMX4-R	CGGCCGATCGATGAATT	Reverse primer for amplifying the KanMX4 expression cassette
ZeoR-F	CATATGCCCACACACCAT	Forward primer for amplifying the ZeoR expression cassette
ZeoR-R	GTGGATGATATCAGCTTGC	Reverse primer for amplifying the ZeoR expression cassette
HO-F	GGGTTCGCAAGTCCTGTTT	Forward primer for amplifying 500-bp homologous sequence located at the upstream of the HO gene from BY4741a
HO-KanMX4-LR	GGATCCACTAGTTCTAGAGCGCTGCTTATGAGGATATGG	Reverse primer for amplifying 500-bp homologous sequence located at the upstream of the HO gene from BY4741a, containing sequence overlapped with the KanMX4 expression cassette
HO-KanMX4-RL	TCGAATTCATCGATCGGCCGGCGCGCATCTGCTAAAAT	Forward primer for amplifying 500-bp homologous sequence located at the downstream of the HO gene from BY4741a, containing sequence overlapped with the KanMX4 expression cassette
HO-R	TGAAGCTGCTTTGTCCGA	Reverse primer for amplifying 500-bp homologous sequence located at the downstream of the HO gene from BY4741a
HO-ZeoR-LR	CTATGGTGTGTGGGCATATGGCTGCTTATGAGGATATGG	Reverse primer for amplifying 500-bp homologous sequence located at the upstream of the HO gene from BY4741a, containing sequence overlapped with the ZeoR expression cassette
HO-ZeoR-RL	TGCAAGCTGATATCATCCACGCGCGCATCTGCTAAAAT	Forward primer for amplifying 500-bp homologous sequence located at the downstream of the HO gene from BY4741a, containing sequence overlapped with the ZeoR expression cassette
HO-vf-F	CGCCACAATATACGTACC	Forward primer for amplifying the HO null allele
HO-vf-R	GGAGTTACAAGGTCACTACG	Reverse primer for amplifying the HO null allele
KanMX4-vf-R	TCATTCGTGATTGCGCCT	KanMX4-specific reverse primer for verifying HO deletion
ZeoR-vf-R	CGTGAATGTAAGCGTGAC	ZeoR-specific reverse primer for verifying HO deletion
HygB-F	AGTGCACCATACCACAGCTT	Forward primer for amplifying the HygB expression cassette
HygB-R	CCTGATGCGGTATTTTCTCC	Reverse primer for amplifying the HygB expression cassette
RXT2-F	GGAGTTTGACTCCATAGAGG	Forward primer for amplifying 500-bp homologous sequence located at the upstream of the RXT2 gene from BY4741a
RXT2-LR	AAGCTGTGGTATGGTGCACTGATGAAGAAGCTAATAGAGCC	Reverse primer for amplifying 500-bp homologous sequence located at the upstream of the RXT2 gene from BY4741a, containing sequence overlapped with the HygB expression cassette
RXT2-RL	GGAGAAAATACCGCATCAGGCTCGATCAACAAGAAGCAAC	Forward primer for amplifying 500-bp homologous sequence located at the downstream of the RXT2 gene from BY4741a, containing sequence overlapped with the HygB expression cassette
RXT2-R	TAGGCTGGTGTACGAGAAAC	Reverse primer for amplifying 500-bp homologous sequence located at the downstream of the RXT2 gene from BY4741a
RXT2-vf-F	AACACATGTCTGCAGAGCAA	Forward primer for verifying RXT2 deletion
RXT2-vf-R	ATCAACGAGGTTAACTCGAA	Endogenous RXT2-specific reverse primer for verifying RXT2 deletion, negative control
VID24-F	GCTTATTTGGTGCATTTTCCGGG	Forward primer for amplifying 500-bp homologous sequence located at the upstream of the VID24 gene from BY4741a
VID24-LR	AAGCTGTGGTATGGTGCACTGTCCAGTGATTGTTCTTTTG	Reverse primer for amplifying 500-bp homologous sequence located at the upstream of the VID24 gene from BY4741a, containing sequence overlapped with the HygB expression cassette
VID24-RL	GGAGAAAATACCGCATCAGGGACTCAAGCTTGCGATATGT	Forward primer for amplifying 500-bp homologous sequence located at the downstream of the VID24 gene from BY4741a, containing sequence overlapped with the HygB expression cassette
VID24-R	GGCAAACGTCGAAGATATGA	Reverse primer for amplifying 500-bp homologous sequence located at the downstream of the VID24 gene from BY4741a
VID2-vf-F	GTACGGGACTAACAAGAAAC	Forward primer for verifying VID24 deletion
VID24-vf-R	ACAAGGAATTAGGGTTCTTG	Endogenous VID24-specific reverse primer for verifying VID24 deletion, negative control
ECM22-F	ATTCACCCATAAAATCCACC	Forward primer for amplifying 500-bp homologous sequence located at the upstream of the ECM22 gene from BY4741a
ECM22-LR	AAGCTGTGGTATGGTGCACTCTCTTTTCTTTCGATGGGTC	Reverse primer for amplifying 500-bp homologous sequence located at the upstream of the ECM22 gene from BY4741a, containing sequence overlapped with the HygB expression cassette
ECM22-RL	GGAGAAAATACCGCATCAGGGTTATGTTAGATGGAGATCT	Forward primer for amplifying 500-bp homologous sequence located at the downstream of the ECM22 gene from BY4741a, containing sequence overlapped with the HygB expression cassette
ECM22-R	GTACTAACACTACTCGCCAA	Reverse primer for amplifying 500-bp homologous sequence located at the downstream of the ECM22 gene from BY4741a
ECM22-vf-F	TATGCCCACTATTAGTGCCT	Forward primer for verifying ECM22 deletion
ECM22-vf-R	TGTCGGAGACATCCAAGTTT	Endogenous ECM22-specific reverse primer for verifying ECM22 deletion, negative control
VPS34-F	CAGTTGGTAGAAGCTGTCTG	Forward primer for amplifying partial sequence of VPS34 allele from ScY01α-tp or W65a-sp, localized nearly 500-bp upstream of the codon encoding amino acid mutation of D591E
VPS34-LR	AAGCTGTGGTATGGTGCACTTCAGGTCCGCCAGTATTGT	Reverse primer for amplifying the VPS34 mutation fragment from tp or sp, containing 500-bp homologous sequence located at the upstream of the VPS34 D591E mutation site and sequence overlapped with the HygB expression cassette
VPS34-RL	GGAGAAAATACCGCATCAGGCCTGATTGGTTGATAATTGG	Forward primer for amplifying 500-bp homologous sequence located at the downstream of the VPS34 gene from from tp or sp, containing sequence overlapped with the HygB expression cassette
VPS34-R	GCGTATAATCTAGGCCACTT	Reverse primer for amplifying 500-bp homologous sequence located at the downstream of the VPS34 gene from from tp or sp
VPS34-vf-F	TTTCAGTGAGATCGTACGCC	Forward primer for verifying VPS34 mutation and sequecing
VPS34-vf-R	GAAGATATATTGAAGGTACC	Endogenous VPS34-specific reverse primer for verifying VPS34 mutation, negative control
CSC1-F	AGCACGTCGTAAGTACTAGG	Forward primer for amplifying partial sequence of CSC1 allele from ScY01α-tp or W65a-sp, localized nearly 500-bp upstream of the codon encoding amino acid mutation of Q376K
CSC1-LR	AAGCTGTGGTATGGTGCACTTCAATCCAACATCGGACCC	Reverse primer for amplifying the CSC1 mutation fragment from tp or sp, containing 500-bp homologous sequence located at the upstream of the CSC1 Q376K mutation site and sequence overlapped with the HygB expression cassette
CSC1-RL	GGAGAAAATACCGCATCAGGAATCCCAAGGTGCTATTTCT	Forward primer for amplifying 500-bp homologous sequence located at the downstream of the CSC1 gene from from tp or sp, containing sequence overlapped with the HygB expression cassette
CSC1-R	CTTTATTCCACACCTTTACC	Reverse primer for amplifying 500-bp homologous sequence located at the downstream of the CSC1 gene from from tp or sp
CSC1-vf-F	TGGCGATGGTGACAATCATT	Forward primer for verifying CSC1 mutation and sequecing
CSC1-vf-R	CTACTACTACAGAAGTCAGG	Endogenous CSC1-specific reverse primer for verifying CSC1 mutation, negative control
IRA2-F	AACCCAAAGTAGCTCCTCAA	Forward primer for amplifying 500-bp homologous sequence located at the upstream of the IRA2 gene from BY4741a
IRA2-LR	AAGCTGTGGTATGGTGCACTGCTTCTCCCTGAAGAAAGAT	Reverse primer for amplifying 500-bp homologous sequence located at the upstream of the IRA2 gene from BY4741a, containing sequence overlapped with the HygB expression cassette
IRA2-RL	GGAGAAAATACCGCATCAGGAGGTGTTACATAAACTAATG	Forward primer for amplifying 500-bp homologous sequence located at the downstream of the IRA2 gene from BY4741a, containing sequence overlapped with the HygB expression cassette
IRA2-R	AAGCATGATCTCGAAGCATT	Reverse primer for amplifying 500-bp homologous sequence located at the downstream of the IRA2 gene from BY4741a
IRA2-vf-F	CTTTGCTATACTGACCGCCT	Forward primer for verifying IRA2 deletion
IRA2-vf-R	TGCCTGAGGTTTGCTCTGGT	Endogenous IRA2-specific reverse primer for verifying IRA2 deletion, negative control
AVO1-F	CCTTCACTACCAAAGTCCGA	Forward primer for amplifying partial sequence of AVO1 allele from ScY01α-tp or W65a-sp, localized nearly 500-bp upstream of the codon encoding amino acid mutation of V853A
AVO1-LR	AAGCTGTGGTATGGTGCACTTTATTTATGATTCATTCTA	Reverse primer for amplifying the AVO1 mutation fragment from tp or sp, containing 500-bp homologous sequence located at the upstream of the AVO1 V853A mutation site and sequence overlapped with the HygB expression cassette
AVO1-RL	GGAGAAAATACCGCATCAGGGTAAAACCCATTATACTGCA	Forward primer for amplifying 500-bp homologous sequence located at the downstream of the AVO1 gene from from tp or sp, containing sequence overlapped with the HygB expression cassette
AVO1-R	AAAGATCTTCAACCGCGCAG	Reverse primer for amplifying 500-bp homologous sequence located at the downstream of the AVO1 gene from from tp or sp
AVO1-vf-F	GAAGGCCTCACAGTTATCGA	Forward primer for verifying AVO1 mutation and sequecing
AVO1-vf-R	ACCATCGAGATCGCGATGAA	Endogenous AVO1-specific reverse primer for verifying AVO1 mutation, negative control
DAP1-F	TTTCAAGGCGAGGTAAGCTG	Forward primer for amplifying 500-bp homologous sequence located at the upstream of the DAP1 gene from BY4741a
DAP1-LR	AAGCTGTGGTATGGTGCACTTTGTTCTCTATAATATTCCG	Reverse primer for amplifying 500-bp homologous sequence located at the upstream of the DAP1 gene from BY4741a, containing sequence overlapped with the HygB expression cassette
DAP1-RL	GGAGAAAATACCGCATCAGGCGATTGAGCTCCGCACATTA	Forward primer for amplifying 500-bp homologous sequence located at the downstream of the DAP1 gene from BY4741a, containing sequence overlapped with the HygB expression cassette
DAP1-R	TACCAGGAGGGATGAGCATT	Reverse primer for amplifying 500-bp homologous sequence located at the downstream of the DAP1 gene from BY4741a
DAP1-vf-F	GCAATATACAACAAACGAGC	Forward primer for verifying DAP1 deletion
DAP1-vf-R	CCAATGCATGGGTACTTATT	Endogenous DAP1-specific reverse primer for verifying DAP1 deletion, negative control
Primers for Ploidy analysis
MAT-F	AGTCACATCAAGATC GITTATGG	Forward primer for verifying the ploidy of segregant or hybrid diploid
MAT-a	ACTCCACTTCAAGTAAGAGTTTG	MATa-specific reverse primer for verifying the ploidy of segregant or hybrid diploid
MAT-α	GCACGGAATATGGGACTACTTCG	MATα-specific reverse primer for verifying the ploidy of segregant or hybrid diploid
